# Supplementary material for: Disparities in Urine Testing Among Febrile Children in US Emergency Departments
Source: J Racial Ethn Health Disparities. 2025 Feb 17;13(2):770–8. doi: 10.1007/s40615-025-02290-3 (PMC12965914; doi:10.1007/s40615-025-02290-3)
Supplement: Supplementary file 1 — Supplementary file1 (XLSX 90 KB) [file 40615_2025_2290_MOESM1_ESM.xlsx]

## Sheet: Complex conditions
Supplementary Table 1: Complex chronic conditions that were excluded
Categories	Subcategories	ICD-9	ICD-10
Neurologic and Neuromuscular	Brain and spinal cord malformations	740.0-742.9	Q00-Q07, G90.1
	Mental retardation	318.0-318.2	F71-F73
	CNS degeneration and diseases	330.0-330.9, 334, 335.0-335.9, 331.1, 331.11, 331.19, 331.4, 331.8, 331.89, 331.9, 333.2, 336.1, 336.8, 337.9, 759.5	E75.0, E75.1, E75.2, E75.4, F84.2, G11.1-G11.4, G11.8, G11.9, G12.0- G12.2, G12.8, G12.9, G31.01, G31.09, G31.8, G31.89, G32.89, G93.8, G93.9, G94, G91.1, G31.9, G25.3, G95.19, G95.89, G90.9, Q85.1
	Infantile cerebral palsy	343.0-343.9	G80
	Epilepsy	345.01, 345.11, 345.3, 345.41, 345.61, 345.71, 345.81, 345.91	G40.311, G40.301, G40.211, G40.219, G40.411, G40.419, G40.111, G40.119, G40.804, G40.911, G40.919
	Other disorders of CNS	341.8, 342.90, 344.0, 344.81, 344.9, 348.1, 348.4, 780.03, 01.52, 01.53	G37.1, G37.2, G37.8, G81.90, G82.90, G82.50-G82.54, G83.5, G83.9, G93.1, G93.5, R40.3, 0016070, 0016071, 0016072, 0016073, 0016074, 0016075, 0016076, 0016077, 0016078, 001607B, 0016370, 0016371, 0016372, 0016373, 0016374, 0016375, 0016376, 0016377, 0016378, 001637B, 001U074, 001U076, 001U077, 001U079, 001U374, 001U376, 001U377, 001U379, 00B70ZZ, 00B73ZZ, 00B74ZZ, 00T70ZZ, 00T73ZZ, 00T74ZZ
	Occlusion of cerebral arteries	434.01, 434.91	I63.30, I63.50
	Muscular dystrophies and myopathies	359.0-359.3	G71, G72
	Movement diseases	332.0, 332.1, 333.0, 333.2,33.4, 333.5, 333.7, 333.9	G10, G20, G21.0, G21.11, G21.19, G21.8, G23.0-G23.2, G23.8, G24.02, G24.8, G25.3-G25.5, G25.81-G25.83, G25.89, G25.9, G80.3
	Devices	996.2, 996.63, V45.2, V53.01, V53.02, 02.2, 02.21, 02.22, 02.3, 02.31, 02.32, 02.33, 02.34, 02.35, 02.39, 02.4, 02.41, 02.42, 02.93, 03.7, 03.71, 03.72. 03.79, 03.93, 03.97, 04.92	T85.09XA, T85.190A, T85.192A, T85.199A, T85.79XA, Z98.2, Z45.41, Z45.42, 00160J0, 00160J1, 00160J2, 00160J3, 00160J4, 00160J5, 00160J6, 00160J7, 00160J8, 00160JB, 00160K0, 00160K1, 00160K2, 00160K3, 00160K4, 00160K5, 00160K6, 00160K7, 00160K8, 00160KB, 00163J0, 00163J1, 00163J2, 00163J3, 00163J4, 00163J5, 00163J6, 00163J7, 00163J8, 00163JB, 00163K0, 00163K1, 00163K2, 00163K3, 00163K4, 00163K5, 00…
	Transplantation	N/A	N/A
Cardiovascular	Heart and great vessel malformations	745.0-745.3, 745.60-745.69, 746, 747.1-747.49, 747.81, 747.89, 35.8, 35.81, 35.82, 35.83, 35.84	Q20, Q21.2-Q24, Q25.1-Q26, Q28.2, Q28.3, Q28.9, 02170ZP, 02170ZQ, 02170ZR, 02BK0ZZ, 02LR0ZT, 02LS0ZZ, 02LT0ZZ, 02NH0ZZ, 02RK0JZ, 02RL0JZ, 02RM0JZ, 02RP0JZ, 02RQ07Z, 02RQ0JZ, 02RR07Z, 02RR0JZ, 02SP0ZZ, 02SW0ZZ, 02U70JZ, 02UA0JZ, 02UA3JZ, 02UA4JZ, 02VR0ZT, 02WA0JZ
	Endocardium diseases	424.0, 424.2, 424.3	I34.0, I34.8, I36.0, I36.8, I37.0, I37.8
	Cardiomyopathies	425.0-425.4, 425.8, 429.1	I42, I43, I51.5
	Conduction disorder	426.0-427.4	I44, I45, I47, I48, I49.0
	Dysrhythmias	427.6-427.9	I49.1-I49.5, I49.8, I49.9, R00.1
	Other	416.1, 416.8, 416.9, 428.0, 429.3, 428.83,	I27.0, I27.1, I27.2, I27.81, I27.89, I27.9, I50.9, I51.7, I51.81, I63.139, I63.239, Z95.1
		433.11, V45.81
	Devices	996.0, 996.1, 996.61, 996.62, V43.3, V45.0, V53.31, V53.32, V53.39, 00.50, 00.51, 00.53, 00.54, 00.55, 00.57, 17.51, 17.52, 37.41, 37.52, 37.53, 37.54, 37.55, 37.6, 37.60, 37.61, 37.63, 37.65, 37.66, 37.67, 37.68, 37.7, 37.71, 37.72, 37.74, 37.76, 37.79, 37.8, 37.80, 37.81, 37.82, 37.83, 37.85, 37.86, 37.87, 37.89, 37.94, 37.95, 37.96, 37.97, 37.98, 39.81, 39.82, 39.83, 39.84, 39.85, 89.46, 89.47…	T82.519A, T82.529A, T82.539A, T82.599A, T82.110A, T82.111A, T82.120A, T82.121A, T82.190A, T82.191A, T82.01XA, T82.02XA, T82.03XA, T82.09XA, T82.211A, T82.212A, T82.213A, T82.218A, T82.221A, T82.222A, T82.223A, T82.228A, T82.518A, T82.528A, T82.538A, T82.598A, T82.6XXA, T82.7XXA, Z95.0, Z95.2, Z95.3, Z95.810-Z95.812, Z95.818, Z45.010, Z45.018, Z45.02, Z45.09, Z95.9, 02H40JZ, 02H40KZ, 02H43JZ, 02H4…
	Transplantation	996.83,V42.1, V42.2, V43.2, 37.5, 37.51	T86.20-T86.22, Z94.1, 02YA0Z0, 02YA0Z1, 02YA0Z2
Respiratory	Respiratory malformations	748.0-748.9	Q30-Q34, P280
	Chronic respiratory diseases	327.25, 416.2, 516.3, 516.31, 518.84, 770.4, V45.76	G47.35, I27.82, I43, J84.112, J96.20, Z90.2
	Cystic fibrosis	277	E84
	Other	30.3, 30.4, 32.4, 32.41, 32.49, 32.5, 32.50, 32.59	0B110Z4, 0B113Z4, 0B114Z4, 0BTC0ZZ, 0BTC4ZZ, 0BTD0ZZ, 0BTD4ZZ, 0BTF0ZZ, 0BTF4ZZ, 0BTG0ZZ, 0BTG4ZZ, 0BTJ0ZZ, 0BTJ4ZZ, 0BTK0ZZ, 0BTK4ZZ, 0BTL0ZZ, 0BTL4ZZ, 0BTM0ZZ, 0BTM4ZZ, 0CTS0ZZ, 0CTS4ZZ, 0CTS7ZZ, 0CTS8ZZ
	Devices	519.0, V44.0, V55.0, V46.0, V46.1, 31.2, 31.21, 31.29, 31.41, 31.74, 33.21, 34.85, 96.55, 97.23	J95.00-J95.04, J95.09, Z43.0, Z93.0, Z99.0, J95.850, Z99.11, Z99.12, 0B110F4, 0B113F4, 0B114F4, 0B21XFZ, 0BHR0MZ, 0BHR3MZ, 0BHR4MZ, 0BHS0MZ, 0BHS3MZ, 0BHS4MZ, 0BW10FZ, 0BW13FZ, 0BW14FZ, 0JH604Z, 0JH634Z, 0JH804Z, 0JH834Z, 0WQ6XZ2, 3E1F78Z
	Transplantation	996.84,V42.6, 33.5, 33.50, 33.51, 33.52, 33.6	T86.810, T86.811, T86.819, Z94.2, 0BYC0Z0, 0BYC0Z1, 0BYC0Z2, 0BYD0Z0, 0BYD0Z1, 0BYD0Z2, 0BYF0Z0, 0BYF0Z1, 0BYF0Z2, 0BYG0Z0, 0BYG0Z1, 0BYG0Z2, 0BYH0Z0, 0BYH0Z1, 0BYH0Z2, 0BYJ0Z0, 0BYJ0Z1, 0BYJ0Z2, 0BYK0Z0, 0BYK0Z1, 0BYK0Z2, 0BYL0Z0, 0BYL0Z1, 0BYL0Z2, 0BYM0Z0, 0BYM0Z1, 0BYM0Z2
Renal and Urologic	Congenital anomalies	753.0-753.9	Q60-Q64
	Chronic renal failure	585	N18
	Other	V45.73, V45.74, 55.5, 55.51, 55.52, 55.53, 55.54, 56.4, 56.41, 56.42, 56.7, 56.71, 56.79, 57.7, 57.71, 57.79	Z90.5, Z90.6, 0T160Z8, 0T160ZA, 0T164Z8, 0T164ZA, 0T170Z8, 0T170ZA, 0T174Z8, 0T174ZA, 0T180Z8, 0T180ZA, 0T184Z8, 0T184ZA, 0TB60ZZ, 0TB63ZZ, 0TB64ZZ, 0TB67ZZ, 0TB68ZZ, 0TB70ZZ, 0TB73ZZ, 0TB74ZZ, 0TB77ZZ, 0TB78ZZ, 0TT00ZZ, 0TT04ZZ, 0TT10ZZ, 0TT14ZZ, 0TT20ZZ, 0TT24ZZ, 0TT60ZZ, 0TT64ZZ, 0TT67ZZ, 0TT68ZZ, 0TT70ZZ, 0TT74ZZ, 0TT77ZZ, 0TT78ZZ, 0TTB0ZZ, 0TTB4ZZ, 0TTB7ZZ, 0TTB8ZZ, 0TTD0ZZ, 0TTD4ZZ, 0TTD7ZZ…
	Chronic bladder diseases	344.61, 596.4, 596.53, 596.54	G83.4, N31.2, N31.9
	Devices	996.68, V44.5, V44.6, V45.1, V53.6, V55.5, V55.6, 38.95, 39.27, 39.42, 39.93, 39.94, 39.95, 54.98, 55.02, 55.03, 55.04, 55.12, 55.93, 55.94, 55.97, 56.5, 56.51, 56.52, 56.6, 56.61, 56.62, 56.72, 56.73, 56.74, 56.75, 57.2, 57.21, 57.22, 59.93, 59.94, 86.07, 96.45, 96.46, 96.47	T85.71XA, Z93.50-Z93.52, Z93.59, Z93.6, Z91.15, Z99.2, Z43.5, Z43.6, Z46.6, 031209D, 031209F, 03120AD, 03120AF, 03120JD, 03120JF, 03120KD, 03120KF, 03120ZD, 03120ZF, 031309D, 031309F, 03130AD, 03130AF, 03130JD, 03130JF, 03130KD, 03130KF, 03130ZD, 03130ZF, 031409D, 031409F, 03140AD, 03140AF, 03140JD, 03140JF, 03140KD, 03140KF, 03140ZD, 03140ZF, 031509D, 031509F, 03150AD, 03150AF, 03150JD, 03150JF,…
	Transplantation	996.81,V42.0, 55.6, 55.61, 55.69	T86.10-T86.12, Z94.0, 0TY00Z0, 0TY00Z1, 0TY00Z2, 0TY10Z0, 0TY10Z1, 0TY10Z2
Gastrointestinal	Congenital anomalies	750.3, 751.1-751.9	Q39.0-Q39.4, Q41-Q45
	Chronic liver disease and cirrhosis	571.4-571.9	K73, K74, K75.4, K760-K763, K765, K768
	Inflammatory bowel diseases	555.0-556.9	K50, K51
	Other	453.0, 557.1, 560.2, 564.7, V45.3, V45.72, V45.75, 25.3, 25.4, 42.42, 43.9, 43.91, 43.99, 45.63, 45.8, 45.81, 45.82, 45.83, 50.4, 52.6, 52.7, 54.71	I82.0, K55.1, K56.2, K59.3, Z98.0, Z90.3, Z90.49, 0CT70ZZ, 0CT7XZZ, 0D13079, 0D1307A, 0D1307B, 0D1607A, 0D160ZA, 0DT50ZZ, 0DT54ZZ, 0DT57ZZ, 0DT58ZZ, 0DT60ZZ, 0DT64ZZ, 0DT67ZZ, 0DT68ZZ, 0DT80ZZ, 0DT84ZZ, 0DT87ZZ, 0DT88ZZ, 0DT90ZZ, 0DT94ZZ, 0DT97ZZ, 0DT98ZZ, 0DTE0ZZ, 0DTE4ZZ, 0DTE7ZZ, 0DTE8ZZ, 0FT00ZZ, 0FT04ZZ, 0FTG0ZZ, 0FTG4ZZ
	Devices	536.4, V44.1-V44.4, V53.50, V53.51, V53.59, V55.1-V55.4, 42.1, 42.10, 42.11, 42.81, 43.1, 43.11, 43.19, 44.12, 44.3, 44.32, 44.38, 44.39, 46.1, 46.13, 46.2, 46.22, 46.23, 46.3, 46.32, 46.4, 46.40, 46.41, 46.43, 96.24, 96.36, 97.02	K94.20, K94.22, K94.23, K94.29, Z93.1-Z93.4, Z43.1-Z43.4, Z46.51, Z46.59, 0D11074, 0D110J4, 0D110K4, 0D110Z4, 0D113J4, 0D11474, 0D114J4, 0D114K4, 0D114Z4, 0D15074, 0D150J4, 0D150K4, 0D150Z4, 0D153J4, 0D15474, 0D154J4, 0D154K4, 0D154Z4, 0D16074, 0D160J4, 0D160J9, 0D160JA, 0D160K4, 0D160K9, 0D160KA, 0D160Z4, 0D163J4, 0D16474, 0D164J4, 0D164J9, 0D164JA, 0D164K4, 0D164K9, 0D164KA, 0D164Z4, 0D16874, 0…
	Transplantation	996.82,996.86,996.87,V42.7, V42.83, V42.84, 46.97, 50.5, 50.51, 50.59, 52.8, 52.80, 52.82, 52.83, 52.84, 52.85, 52.86	T86.40-T86.42, T86.890, T86.891, T86.899, T86.850, T86.851, T86.859, Z94.4, Z94.82, Z94.83, 0DY80Z0, 0DY80Z1, 0DY80Z2, 0DYE0Z0, 0DYE0Z1, 0DYE0Z2, 0FY00Z0, 0FY00Z1, 0FY00Z2, 0FYG0Z0, 0FYG0Z1, 0FYG0Z2, 3E030U0, 3E030U1, 3E033U0, 3E033U1, 3E0J3U0, 3E0J3U1, 3E0J7U0, 3E0J7U1, 3E0J8U0, 3E0J8U1
Hematologic or immunologic	Hereditary anemias	282.0-282.6	D55-D58
	Aplastic anemias	284	D60-D61, D71
	Hereditary immunodeficiency	279.0-279.9, 288.1, 288.2, 446.1	D80-D89, D72.0, M30.3, M35.9
	Coagulation/hemorrhagic	286.0, 286.3, 287.32, 287.33, 287.39	D66, D68.2, D69.41, D69.42, D69.49
	Leukopenia	288.01, 288.02	D70.0, D70.4
	Hemophagocytic Syndromes	288.4	D76.1-D76.3
	Sarcoidosis	135	D86.9
	Acquired immunodeficiency	042-044	B20-B24
	Polyarteritis nodosa and related conditions	446.0, 446.21, 446.4-446.7	M30.0, M31.0, M31.1, M31.30, M31.4, M31.6
	Diffuse diseases of connective tissue	710.0, 710.1, 710.3	M32.10, M33.90, M34.0, M34.1, M34.9
	Other	41.5	07TP0ZZ, 07TP4ZZ
	Devices	N/A	N/A
	Transplantation	41.00, 41.01, 41.02, 41.03, 41.04, 41.05, 41.06, 41.07, 41.08, 41.09, 41.94	07YP0Z0, 07YP0Z1, 07YP0Z2, 30230AZ, 30230G0, 30230G1, 30230X0, 30230X1, 30230Y0, 30230Y1, 30233AZ, 30233G0, 30233G1, 30233X0, 30233X1, 30233Y0, 30233Y1, 30240AZ, 30240G0, 30240G1, 30240X0, 30240X1, 30240Y0, 30240Y1, 30243AZ, 30243G0, 30243G1, 30243X0, 30243X1, 30243Y0, 30243Y1, 30250G0, 30250G1, 30250X0, 30250X1, 30250Y0, 30250Y1, 30253G0, 30253G1, 30253X0, 30253X1, 30253Y0, 30253Y1, 30260G0, 302…
Metabolic	Amino acid metabolism	270.0-270.9	E70.0, E70.2, E70.3, E70.4, E70.8, E71.0-E71.5, E72.0-E72.4, E72.8, E72.9
	Carbohydrate metabolism	271.0-271.9	E74.0-E74.4, E74.8, E74.9
	Lipid metabolism	272.0-272.9	E75, E77.0, E77.1, E78.0-E78.4, E78.5-E78.9, E88.1, E88.8
	Storage disorder	277.3, 277.5	E76.0-E76.3, E85
	Other metabolic disorders	275.0-275.3, 277.2,277.6, 277.8-277.9	277.4, E79.1, E79.8, E80.4-E80.7, E83.0, E83.1, E83.3, E83.4, D84.1, E88, H49.8
	Endocrine disorders	243, 253.2, 253.5, 253.6, 235.9, 255.0, 255.13, 255.2, 06.4, 06.52, 06.81, 07.3, 07.64, 07.65, 07.68, 07.69, 62.4, 62.41, 64.5, 65.5, 65.51, 65.53, 65.6, 65.61, 65.63, 68.4, 68.41, 68.49, 68.5, 68.51, 68.59, 68.6, 68.61, 68.69, 68.7, 68.71, 68.79	E00.9, E23.0, E23.2, E22.2, E23.3, E23.7, E24.0, E24.2, E24.3, E24.8, E24.9, E26.81, E25.0, E25.8, E25.9, 0GT00ZZ, 0GT04ZZ, 0GT40ZZ, 0GT44ZZ, 0GTK0ZZ, 0GTK4ZZ, 0GTR0ZZ, 0GTR4ZZ, 0UT20ZZ, 0UT24ZZ, 0UT27ZZ, 0UT28ZZ, 0UT2FZZ, 0UT40ZZ, 0UT44ZZ, 0UT47ZZ, 0UT48ZZ, 0UT70ZZ, 0UT74ZZ, 0UT90ZZ, 0UT94ZZ, 0UT97ZZ, 0UT98ZZ, 0UT9FZZ, 0UTC0ZZ, 0UTC7ZZ, 0UTC8ZZ, 0VTC0ZZ, 0VTC4ZZ, 0W4M070, 0W4M0J0, 0W4M0K0, 0W4M0…
	Devices	V45.85, V53.91, 86.06	Z46.81, Z96.41, 0JH60VZ, 0JH63VZ, 0JH70VZ, 0JH73VZ, 0JH80VZ, 0JH83VZ, 0JHD0VZ, 0JHD3VZ, 0JHF0VZ, 0JHF3VZ, 0JHG0VZ, 0JHG3VZ, 0JHH0VZ, 0JHH3VZ, 0JHL0VZ, 0JHL3VZ, 0JHM0VZ, 0JHM3VZ, 0JHN0VZ, 0JHN3VZ, 0JHP0VZ, 0JHP3VZ, 0JHT0VZ, 0JHT3VZ
	Transplantation	N/A	N/A
Other Congenital or Genetic Defect	Chromosomal anomalies	758.0-758.9	Q90.9, Q91.3, Q91.4, Q91.7, Q92.8, Q93, Q95.0, Q96.9, Q97, Q98, Q99.8, Q99.9
	Bone and join anomalies	259.4, 737.3, 756.0-756.5	E34.3, M41.0, M41.2, M41.30, M41.8, M41.9, M43.30, M96.5, Q72.2, Q75.0, Q75.2, Q75.9, Q76.0-Q76.2, Q76.4-Q76.7, Q77, Q78.0-Q78.4, Q78.8, Q78.9
	Diaphragm and abdominal wall	553.3, 756.6, 756.7	K44.9, Q79.0-Q79.5, Q79.9, Q79.59
	Other congenital anomalies	757.39, 759.7-759.9	Q81, Q87.1-Q87.3, Q87.40, Q87.81, Q87.89, Q89.7, Q89.9, Q99.2
Malignancy	Neoplasms	140-209, 230-239, 00.10, 99.25	C00-C96, D01-D09, D3A.0, D37-D49, Q85.0, 3E00X05, 3E01305, 3E02305, 3E03005, 3E03305, 3E04005, 3E04305, 3E05005, 3E05305, 3E06005, 3E06305, 3E0A305, 3E0F305, 3E0F705, 3E0F805, 3E0G305, 3E0G705, 3E0G805, 3E0H305, 3E0H705, 3E0H805, 3E0J305, 3E0J705, 3E0J805, 3E0K305, 3E0K705, 3E0K805, 3E0L305, 3E0L705, 3E0M305, 3E0M705, 3E0N305, 3E0N705, 3E0N805, 3E0P305, 3E0P705, 3E0P805, 3E0Q305, 3E0Q705, 3E0R305…
	Devices	N/A	N/A
	Transplantation	996.85,V42.81, V42.82	T86.00-T86.02, T86.09, Z94.81, Z94.84
Premature and Neonatal	Fetal malnutrition	764.01, 764.02, 764.11, 764.12, 764.21, 764.22, 764.91, 764.92	P05.01, P05.11, P05.02, P05.12, P05.2, P05.9
	Extreme immaturity	765.01, 765.02, 765.11, 765.12, 765.21-765.23	P07.01, P07.02, P07.21-P07.25
	Cerebral hemorrhage at birth	767	P10.0, P10.1, P10.4, P52.4, P52.8
	Spinal cord injury at birth	767.4	P11.5
	Birth asphyxia	768.5, 768.9	P21.0, P21.9, P84
	Respiratory diseases	770.2, 770.7	P25.0-P25.3, P25.8, P27.0, P27.1, P27.8
	Hypoxic-ischemic encephalopathy	768.7	P91.6
	Other	771.0, 771.1, 772.13, 772.14, 773.3, 773.4, 774.7, 776.5, 777.53, 778.0, 779.7	P35.0, P35.1, P25.21, P25.22, P56.0, P57.0, P57.8, P61.3, P61.4, P77.3, P83.2, P91.2
Miscellaneous, Not Elsewhere Classified	Devices	996.4, 996.66, 996.67, 996.9, V46.2 81.00, 81.01, 81.02, 81.03, 81.04, 81.05, 81.06, 81.07, 81.08, 81.09, 81.30, 81.31, 81.32, 81.33, 81.34, 81.35, 81.36, 81.37, 81.38, 81.39, 84.51	T84.019A, T84.029A, T84.039A, T84.049A, T84.059A, T84.069A, T84.099A, T84.498A, T84.119A, T84.129A, T84.199A, T84.498A, T84.50XA, T84.60XA, , T84.7XXA, T86.90-T86.92, T86.99, T86.10-T86.12, T86.40-T86.42, T86.20-T86.22, T86.810, T86.811, T86.819, T86.00-T86.02, T86.09, T86.890, T86.891, T86.899, T86.850, T86.851, T86.859, T86.5, T86.890, T86.891, T86.899, T87.0X9, T87.1X9, T87.2, Y83.1, Y83.3, Z9…
	Transplantation	996.80, 6.88, 996.89, 00.91, 00.92, 00.93	T86.5, T86.90-T86.92, T86.99, T86.890, T86.891, T86.899

## Sheet: Other sources of fever
Supplementary Table 1: Other sources of fever – Postoperative, Traumatic injury and pregnancy related
ICD-9 code	Postoperative Description
379.6	Inflammation (infection) of postprocedural bleb
379.6	Inflammation (infection) of postprocedural bleb, unspecified
379.61	Inflammation (infection) of postprocedural bleb, stage 1
379.62	Inflammation (infection) of postprocedural bleb, stage 2
379.63	Inflammation (infection) of postprocedural bleb, stage 3
380.51	Secondary to trauma
380.52	Secondary to surgery
518.5	Pulmonary insufficiency following trauma and surgery
519	Tracheostomy complications
519	Tracheostomy complication, unspecified
519.01	Infection of tracheostomy
519.02	Mechanical complication of tracheostomy
519.09	Other tracheostomy complications
528.9	Other and unspecified diseases of the oral soft tissues
530.1	Esophagitis
551.21	Incisional, with gangrene
552.21	Incisional, with obstruction
	Other disorders of bladder
E870.0	Surgical operation
E870.1	Infusion or transfusion
E870.2	Kidney dialysis or other perfusion
E870.3	Injection or vaccination
E870.4	Endoscopic examination
E870.5	Aspiration of fluid or tissue, puncture, and catheterization
E870.6	Heart catheterization
E870.7	Administration of enema
E870.8	Other specified medical care
E870.9	Unspecified medical care
	Foreign object left in body during procedure
E871.0	Surgical operation
E871.1	Infusion or transfusion
E871.2	Kidney dialysis or other perfusion
E871.3	Injection or vaccination
E871.4	Endoscopic examination
E871.5	Aspiration of fluid or tissue, puncture, and catheterization
E871.6	Heart catheterization
E871.7	Removal of catheter or packing
E871.8	Other specified procedures
E871.9	Unspecified procedure
	Failure of sterile precautions during procedure
E872.0	Surgical operation
E872.1	Infusion or transfusion
E872.2	Kidney dialysis and other perfusion
E872.3	Injection or vaccination
E872.4	Endoscopic examination
E872.5	Aspiration of fluid or tissue, puncture, and catheterization
E872.6	Heart catheterization
E872.8	Other specified procedures
E872.9	Unspecified procedure
	Failure in dosage
E873.0	Excessive amount of blood or other fluid during transfusion or infusion
E873.1	Incorrect dilution of fluid during infusion
E873.2	Overdose of radiation in therapy
E873.3	Inadvertent exposure of patient to radiation during medical care
E873.4	Failure in dosage in electroshock or insulin-shock therapy
E873.5	Inappropriate [too hot or too cold] temperature in local application and packing
E873.6	Non-administration of necessary drug or medicinal substance
E873.8	Other specified failure in dosage
E873.9	Unspecified failure in dosage
	Mechanical failure of instrument or apparatus during procedure
E874.0	Surgical operation
E874.1	Infusion and transfusion
E874.2	Kidney dialysis and other perfusion
E874.3	Endoscopic examination
E874.4	Aspiration of fluid or tissue, puncture, and catheterization
E874.5	Heart catheterization
E874.8	Other specified procedures
E874.9	Unspecified procedure
	Contaminated or infected blood, other fluid, drug, or biological substance
E875.0	Contaminated substance transfused or infused
E875.1	Contaminated substance injected or used for vaccination
E875.2	Contaminated drug or biological substance administered by other means
E875.8	Other
E875.9	Unspecified
	Other and unspecified misadventures during medical care
E876.0	Mismatched blood in transfusion
E876.1	Wrong fluid in infusion
E876.2	Failure in suture and ligature during surgical operation
E876.3	Endotracheal tube wrongly placed during anesthetic procedure
E876.4	Failure to introduce or to remove other tube or instrument
E876.5	Performance of inappropriate operation
E876.8	Other specified misadventures during medical care
E876.9	Unspecified misadventure during medical care
	Surgical operation and other surgical procedures as the cause of abnormal reaction of patient, or of later complication, without mention of misadventure at the time of operation
E878.0	Surgical operation with transplant of whole organ
E878.1	Surgical operation with implant of artificial internal device
E878.2	Surgical operation with anastomosis, bypass, or graft, with natural or artificial tissues used as implant
E878.3	Surgical operation with formation of external stoma
E878.4	Other restorative surgery
E878.5	Amputation of limb(s)
E878.6	Removal of other organ (partial) (total)
E878.8	Other specified surgical operations and procedures
E878.9	Unspecified surgical operations and procedures
	Other procedures, without mention of misadventure at the time of procedure, as the cause of abnormal reaction of patient, or of later complication
E879.0	Cardiac catheterization
E879.1	Kidney dialysis
E879.2	Radiological procedure and radiotherapy
E879.3	Shock therapy
E879.4	Aspiration of fluid
E879.5	Insertion of gastric or duodenal sound
E879.6	Urinary catheterization
E879.7	Blood sampling
E879.8	Other specified procedures
ICD-10 code	Postoperative Description
N99.6	Intraoperative hemorrhage and hematoma of a genitourinary system organ or structure complicating a procedure
N99.61	Intraoperative hemorrhage and hematoma of a genitourinary system organ or structure complicating a genitourinary system procedure
N99.62	Intraoperative hemorrhage and hematoma of a genitourinary system organ or structure complicating other procedure
N99.7	Accidental puncture and laceration of a genitourinary system organ or structure during a procedure
N99.71	Accidental puncture and laceration of a genitourinary system organ or structure during a genitourinary system procedure
N99.72	Accidental puncture and laceration of a genitourinary system organ or structure during other procedure
N99.8	Other intraoperative and postprocedural complications and disorders of genitourinary system
N99.81	Other intraoperative complications of genitourinary system
N99.82	Postprocedural hemorrhage and hematoma of a genitourinary system organ or structure following a procedure
N99.820	Postprocedural hemorrhage and hematoma of a genitourinary system organ or structure following a genitourinary system procedure
N99.821	Postprocedural hemorrhage and hematoma of a genitourinary system organ or structure following other procedure
N99.89	Other postprocedural complications and disorders of genitourinary system
R50.82	Postprocedural fever
T80	Complications following infusion, transfusion and therapeutic injection
	Includes: complications following perfusion
T80.0	Air embolism following infusion, transfusion and therapeutic injection
T80.1	Vascular complications following infusion, transfusion and therapeutic injection
	Phlebitis following infusion, transfusion and therapeutic injection
	Thromboembolism following infusion, transfusion and therapeutic injection
	Thrombophlebitis following infusion, transfusion and therapeutic injection
T80.3	ABO incompatibility reaction
	ABO incompatible blood transfusion
	Reaction to ABO blood-group incompatibility in infusion or transfusion
T80.4	Rh incompatibility reaction
	Reactions due to Rh factor in infusion or transfusion
T80.5	Anaphylactic shock due to serum
	Anaphylactic reaction due to serum
T80.6	Other serum reactions
	Intoxication by serum
	Protein sickness
	Serum rash
	Serum sickness
	Serum urticaria
T80.8	Other complications following infusion, transfusion and therapeutic injection
T80.81	Extravasation of vesicant agent
	Infiltration of vesicant agent
T80.810	Extravasation of vesicant antineoplastic chemotherapy
	Infiltration of vesicant antineoplastic chemotherapy
T80.818	Extravasation of other vesicant agent
	Infiltration of other vesicant agent
T80.89	Other complications following infusion, transfusion and therapeutic injection
T80.9	Unspecified complication following infusion, transfusion and therapeutic injection
	Transfusion reaction NOS
T81	Complications of procedures, not elsewhere classified
T81.1	Shock during or resulting from a procedure, not elsewhere classified
	Collapse NOS during or resulting from a procedure, not elsewhere classified
	Shock (hypovolemic) during or resulting from a procedure, not elsewhere classified
	Postprocedural shock NOS during or resulting from a procedure, not elsewhere classified
T81.3	Disruption of wound, not elsewhere classified
	Disruption of any suture materials or other closure methods
T81.30	Disruption of wound, unspecified
	Disruption of wound NOS
T81.31	Disruption of external operation (surgical) wound, not elsewhere classified
	Dehiscence of operation wound NOS
	Disruption of operation wound NOS
	Disruption or dehiscence of closure of cornea
	Disruption or dehiscence of closure of mucosa
	Disruption or dehiscence of closure of skin and subcutaneous tissue
	Full-thickness skin disruption or dehiscence
	Superficial disruption or dehiscence of operation wound
T81.32	Disruption of internal operation (surgical) wound, not elsewhere classified
	Deep disruption or dehiscence of operation wound NOS
	Disruption or dehiscence of closure of internal organ or other internal tissue
	Disruption or dehiscence of closure of muscle or muscle flap
	Disruption or dehiscence of closure of ribs or rib cage
	Disruption or dehiscence of closure of skull or craniotomy
	Disruption or dehiscence of closure of sternum or sternotomy
	Disruption or dehiscence of closure of tendon or ligament
	Disruption or dehiscence of closure of superficial or muscular fascia
T81.33	Disruption of traumatic injury wound repair
	Disruption or dehiscence of closure of traumatic laceration (external) (internal)
T81.4	Infection following a procedure
	Intra-abdominal abscess following a procedure
	Postprocedural infection, not elsewhere classified
	Sepsis following a procedure
	Stitch abscess following a procedure
	Subphrenic abscess following a procedure
	Wound abscess following a procedure
T81.5	Complications of foreign body accidentally left in body following procedure
T81.50	Unspecified complication of foreign body accidentally left in body following procedure
T81.500	Unspecified complication of foreign body accidentally left in body following surgical operation
T81.501	Unspecified complication of foreign body accidentally left in body following infusion or transfusion
T81.502	Unspecified complication of foreign body accidentally left in body following kidney dialysis
T81.503	Unspecified complication of foreign body accidentally left in body following injection or immunization
T81.504	Unspecified complication of foreign body accidentally left in body following endoscopic examination
T81.505	Unspecified complication of foreign body accidentally left in body following heart catheterization
T81.506	Unspecified complication of foreign body accidentally left in body following aspiration, puncture or other catheterization
T81.507	Unspecified complication of foreign body accidentally left in body following removal of catheter or packing
T81.508	Unspecified complication of foreign body accidentally left in body following other procedure
T81.509	Unspecified complication of foreign body accidentally left in body following unspecified procedure
T81.51	Adhesions due to foreign body accidentally left in body following procedure
T81.510	Adhesions due to foreign body accidentally left in body following surgical operation
T81.511	Adhesions due to foreign body accidentally left in body following infusion or transfusion
T81.512	Adhesions due to foreign body accidentally left in body following kidney dialysis
T81.513	Adhesions due to foreign body accidentally left in body following injection or immunization
T81.514	Adhesions due to foreign body accidentally left in body following endoscopic examination
T81.515	Adhesions due to foreign body accidentally left in body following heart catheterization
T81.516	Adhesions due to foreign body accidentally left in body following aspiration, puncture or other catheterization
T81.517	Adhesions due to foreign body accidentally left in body following removal of catheter or packing
T81.518	Adhesions due to foreign body accidentally left in body following other procedure
T81.519	Adhesions due to foreign body accidentally left in body following unspecified procedure
T81.52	Obstruction due to foreign body accidentally left in body following procedure
T81.520	Obstruction due to foreign body accidentally left in body following surgical operation
T81.521	Obstruction due to foreign body accidentally left in body following infusion or transfusion
T81.522	Obstruction due to foreign body accidentally left in body following kidney dialysis
T81.523	Obstruction due to foreign body accidentally left in body following injection or immunization
T81.524	Obstruction due to foreign body accidentally left in body following endoscopic examination
T81.525	Obstruction due to foreign body accidentally left in body following heart catheterization
T81.526	Obstruction due to foreign body accidentally left in body following aspiration, puncture or other catheterization
T81.527	Obstruction due to foreign body accidentally left in body following removal of catheter or packing
T81.528	Obstruction due to foreign body accidentally left in body following other procedure
T81.529	Obstruction due to foreign body accidentally left in body following unspecified procedure
T81.53	Perforation due to foreign body accidentally left in body following procedure
T81.530	Perforation due to foreign body accidentally left in body following surgical operation
T81.531	Perforation due to foreign body accidentally left in body following infusion or transfusion
T81.532	Perforation due to foreign body accidentally left in body following kidney dialysis
T81.533	Perforation due to foreign body accidentally left in body following injection or immunization
T81.534	Perforation due to foreign body accidentally left in body following endoscopic examination
T81.535	Perforation due to foreign body accidentally left in body following heart catheterization
T81.536	Perforation due to foreign body accidentally left in body following aspiration, puncture or other catheterization
T81.537	Perforation due to foreign body accidentally left in body following removal of catheter or packing
T81.538	Perforation due to foreign body accidentally left in body following other procedure
T81.539	Perforation due to foreign body accidentally left in body following unspecified procedure
T81.59	Other complications of foreign body accidentally left in body following procedure
T81.590	Other complications of foreign body accidentally left in body following surgical operation
T81.591	Other complications of foreign body accidentally left in body following infusion or transfusion
T81.592	Other complications of foreign body accidentally left in body following kidney dialysis
T81.593	Other complications of foreign body accidentally left in body following injection or immunization
T81.594	Other complications of foreign body accidentally left in body following endoscopic examination
T81.595	Other complications of foreign body accidentally left in body following heart catheterization
T81.596	Other complications of foreign body accidentally left in body following aspiration, puncture or other catheterization
T81.597	Other complications of foreign body accidentally left in body following removal of catheter or packing
T81.598	Other complications of foreign body accidentally left in body following other procedure
T81.599	Other complications of foreign body accidentally left in body following unspecified procedure
T81.6	Acute reaction to foreign substance accidentally left during a procedure
T81.60	Unspecified acute reaction to foreign substance accidentally left during a procedure
T81.61	Aseptic peritonitis due to foreign substance accidentally left during a procedure
	Chemical peritonitis
T81.69	Other acute reaction to foreign substance accidentally left during a procedure
T81.7	Vascular complications following a procedure, not elsewhere classified
	Air embolism following procedure NEC
	Phlebitis or thrombophlebitis resulting from a procedure
T81.710	Complication of mesenteric artery following a procedure, not elsewhere classified
T81.711	Complication of renal artery following a procedure, not elsewhere classified
T81.718	Complication of other artery following a procedure, not elsewhere classified
T81.719	Complication of unspecified artery following a procedure, not elsewhere classified
T81.72	Complication of vein following a procedure, not elsewhere classified
T81.8	Other complications of procedures, not elsewhere classified
T81.81	Complication of inhalation therapy
T81.82	Emphysema (subcutaneous) resulting from a procedure
T81.83	Persistent postprocedural fistula
T81.89	Other complications of procedures, not elsewhere classified
T81.9	Unspecified complication of procedure
T86	Complications of transplanted organs and tissue
Y62	Failure of sterile precautions during surgical and medical care
Y62.0	Failure of sterile precautions during surgical operation
Y62.1	Failure of sterile precautions during infusion or transfusion
Y62.2	Failure of sterile precautions during kidney dialysis and other perfusion
Y62.3	Failure of sterile precautions during injection or immunization
Y62.4	Failure of sterile precautions during endoscopic examination
Y62.5	Failure of sterile precautions during heart catheterization
Y62.6	Failure of sterile precautions during aspiration, puncture and other catheterization
Y62.8	Failure of sterile precautions during other surgical and medical care
Y62.9	Failure of sterile precautions during unspecified surgical and medical care
Y70	Anesthesiology devices associated with adverse incidents
Y70.0	Diagnostic and monitoring anesthesiology devices associated with adverse incidents
Y70.1	Therapeutic (nonsurgical) and rehabilitative anesthesiology devices associated with adverse incidents
Y70.2	Prosthetic and other implants, materials and accessory anesthesiology devices associated with adverse incidents
Y70.3	Surgical instruments, materials and anesthesiology devices (including sutures) associated with adverse incidents
Y70.8	Miscellaneous anesthesiology devices associated with adverse incidents, not elsewhere classified
Y71	Cardiovascular devices associated with adverse incidents
Y71.0	Diagnostic and monitoring cardiovascular devices associated with adverse incidents
Y71.1	Therapeutic (nonsurgical) and rehabilitative cardiovascular devices associated with adverse incidents
Y71.2	Prosthetic and other implants, materials and accessory cardiovascular devices associated with adverse incidents
Y71.3	Surgical instruments, materials and cardiovascular devices (including sutures) associated with adverse incidents
Y71.8	Miscellaneous cardiovascular devices associated with adverse incidents, not elsewhere classified
Y72	Otorhinolaryngological devices associated with adverse incidents
Y72.0	Diagnostic and monitoring otorhinolaryngological devices associated with adverse incidents
Y72.1	Therapeutic (nonsurgical) and rehabilitative otorhinolaryngological devices associated with adverse incidents
Y72.2	Prosthetic and other implants, materials and accessory otorhinolaryngological devices associated with adverse incidents
Y72.3	Surgical instruments, materials and otorhinolaryngological devices (including sutures) associated with adverse incidents
Y72.8	Miscellaneous otorhinolaryngological devices associated with adverse incidents, not elsewhere classified
Y73	Gastroenterology and urology devices associated with adverse incidents
Y73.0	Diagnostic and monitoring gastroenterology and urology devices associated with adverse incidents
Y73.1	Therapeutic (nonsurgical) and rehabilitative gastroenterology and urology devices associated with adverse incidents
Y73.2	Prosthetic and other implants, materials and accessory gastroenterology and urology devices associated with adverse incidents
Y73.3	Surgical instruments, materials and gastroenterology and urology devices (including sutures) associated with adverse incidents
Y73.8	Miscellaneous gastroenterology and urology devices associated with adverse incidents, not elsewhere classified
Y74	General hospital and personal-use devices associated with adverse incidents
Y74.0	Diagnostic and monitoring general hospital and personal-use devices associated with adverse incidents
Y74.1	Therapeutic (nonsurgical) and rehabilitative general hospital and personal-use devices associated with adverse incidents
Y74.2	Prosthetic and other implants, materials and accessory general hospital and personal-use devices associated with adverse incidents
Y74.3	Surgical instruments, materials and general hospital and personal-use devices (including sutures) associated with adverse incidents
Y74.8	Miscellaneous general hospital and personal-use devices associated with adverse incidents, not elsewhere classified
Y75	Neurological devices associated with adverse incidents
Y75.0	Diagnostic and monitoring neurological devices associated with adverse incidents
Y75.1	Therapeutic (nonsurgical) and rehabilitative neurological devices associated with adverse incidents
Y75.2	Prosthetic and other implants, materials and neurological devices associated with adverse incidents
Y75.3	Surgical instruments, materials and neurological devices (including sutures) associated with adverse incidents
Y75.8	Miscellaneous neurological devices associated with adverse incidents, not elsewhere classified
Y76	Obstetric and gynecological devices associated with adverse incidents
Y76.0	Diagnostic and monitoring obstetric and gynecological devices associated with adverse incidents
Y76.1	Therapeutic (nonsurgical) and rehabilitative obstetric and gynecological devices associated with adverse incidents
Y76.2	Prosthetic and other implants, materials and accessory obstetric and gynecological devices associated with adverse incidents
Y76.3	Surgical instruments, materials and obstetric and gynecological devices (including sutures) associated with adverse incidents
Y76.8	Miscellaneous obstetric and gynecological devices associated with adverse incidents, not elsewhere classified
Y77	Ophthalmic devices associated with adverse incidents
Y77.0	Diagnostic and monitoring ophthalmic devices associated with adverse incidents
Y77.1	Therapeutic (nonsurgical) and rehabilitative ophthalmic devices associated with adverse incidents
Y77.2	Prosthetic and other implants, materials and accessory ophthalmic devices associated with adverse incidents
Y77.3	Surgical instruments, materials and ophthalmic devices (including sutures) associated with adverse incidents
Y77.8	Miscellaneous ophthalmic devices associated with adverse incidents, not elsewhere classified
Y78	Radiological devices associated with adverse incidents
Y78.0	Diagnostic and monitoring radiological devices associated with adverse incidents
Y78.1	Therapeutic (nonsurgical) and rehabilitative radiological devices associated with adverse incidents
Y78.2	Prosthetic and other implants, materials and accessory radiological devices associated with adverse incidents
Y78.3	Surgical instruments, materials and radiological devices (including sutures) associated with adverse incidents
Y78.8	Miscellaneous radiological devices associated with adverse incidents, not elsewhere classified
Y79	Orthopedic devices associated with adverse incidents
Y79.0	Diagnostic and monitoring orthopedic devices associated with adverse incidents
Y79.1	Therapeutic (nonsurgical) and rehabilitative orthopedic devices associated with adverse incidents
Y79.2	Prosthetic and other implants, materials and accessory orthopedic devices associated with adverse incidents
Y79.3	Surgical instruments, materials and orthopedic devices (including sutures) associated with adverse incidents
Y79.8	Miscellaneous orthopedic devices associated with adverse incidents, not elsewhere classified
Y80	Physical medicine devices associated with adverse incidents
Y80.0	Diagnostic and monitoring physical medicine devices associated with adverse incidents
Y80.1	Therapeutic (nonsurgical) and rehabilitative physical medicine devices associated with adverse incidents
Y80.2	Prosthetic and other implants, materials and accessory physical medicine devices associated with adverse incidents
Y80.3	Surgical instruments, materials and physical medicine devices (including sutures) associated with adverse incidents
Y80.8	Miscellaneous physical medicine devices associated with adverse incidents, not elsewhere classified
Y81	General- and plastic-surgery devices associated with adverse incidents
Y81.0	Diagnostic and monitoring general- and plastic-surgery devices associated with adverse incidents
Y81.1	Therapeutic (nonsurgical) and rehabilitative general- and plastic-surgery devices associated with adverse incidents
Y81.2	Prosthetic and other implants, materials and accessory general- and plastic-surgery devices associated with adverse incidents
Y81.3	Surgical instruments, materials and general- and plastic-surgery devices (including sutures) associated with adverse incidents
Y81.8	Miscellaneous general- and plastic-surgery devices associated with adverse incidents, not elsewhere classified
Y82	Other and unspecified medical devices associated with adverse incidents
Y82.0	Other medical devices associated with adverse incidents
Y82.9	Unspecified medical devices associated with adverse incidents
Y84	Other medical procedures as the cause of abnormal reaction of the patient, or of later complication, without mention of misadventure at the time of the procedure
Y84.0	Cardiac catheterization as the cause of abnormal reaction of the patient, or of later complication, without mention of misadventure at the time of the procedure
Y84.1	Kidney dialysis as the cause of abnormal reaction of the patient, or of later complication, without mention of misadventure at the time of the procedure
Y84.2	Radiological procedure and radiotherapy as the cause of abnormal reaction of the patient, or of later complication, without mention of misadventure at the time of the procedure
Y84.3	Shock therapy as the cause of abnormal reaction of the patient, or of later complication, without mention of misadventure at the time of the procedure
Y84.4	Aspiration of fluid as the cause of abnormal reaction of the patient, or of later complication, without mention of misadventure at the time of the procedure
Y84.5	Insertion of gastric or duodenal sound as the cause of abnormal reaction of the patient, or of later complication, without mention of misadventure at the time of the procedure

## Sheet: Infections not related to UTI
Supplementary Table 1: Infections not related to the urinary tract
ICD-9 code	Description
	Cholera
1	Due to Vibrio cholerae
1.1	Due to Vibrio cholerae el tor
1.9	Cholera, unspecified
	Typhoid and paratyphoid fevers
2	Typhoid fever
	Typhoid (fever) (infection) [any site]
2.1	Paratyphoid fever A
2.2	Paratyphoid fever B
2.3	Paratyphoid fever C
2.9	Paratyphoid fever, unspecified
	Other salmonella infections
	infection or food poisoning by Salmonella [any serotype]
3	Salmonella gastroenteritis
	Salmonellosis
3.1	Salmonella septicemia
3.2	Localized salmonella infections
3.2	Localized salmonella infection, unspecified
3.21	Salmonella meningitis
3.22	Salmonella pneumonia
3.23	Salmonella arthritis
3.24	Salmonella osteomyelitis
3.29	Other
3.8	Other specified salmonella infections
3.9	Salmonella infection, unspecified
	Shigellosis
	Bacillary dysentery
4	Shigella dysenteriae
	Infection by group A Shigella (Schmitz) (Shiga)
4.1	Shigella flexneri
	Infection by group B Shigella
4.2	Shigella boydii
	Infection by group C Shigella
4.3	Shigella sonnei
	Infection by group D Shigella
4.8	Other specified shigella infections
4.9	Shigellosis, unspecified
	Other food poisoning (bacterial)
5	Staphylococcal food poisoning
	Staphylococcal toxemia specified as due to food
5.1	Botulism food poisoning
	Botulism NOS
	Food poisoning due to Clostridium botulinum
5.2	Food poisoning due to Clostridium perfringens [C. welchii]
	Enteritis necroticans
5.3	Food poisoning due to other Clostridia
5.4	Food poisoning due to Vibrio parahaemolyticus
5.8	Other bacterial food poisoning
5.81	Food poisoning due to Vibrio vulnificus
5.89	Other bacterial food poisoning
	Food poisoning due to Bacillus cereus
5.9	Food poisoning, unspecified
	Amebiasis
	Includes: infection due to Entamoeba histolytica
6	Acute amebic dysentery without mention of abscess
	Acute amebiasis
6.2	Amebic nondysenteric colitis
6.3	Amebic liver abscess
	Hepatic amebiasis
6.4	Amebic lung abscess
	Amebic abscess of lung (and liver)
6.5	Amebic brain abscess
	Amebic abscess of brain (and liver) (and lung)
6.6	Amebic skin ulceration
	Cutaneous amebiasis
6.8	Amebic infection of other sites
	Amebic: appendicitis. balanitis
	Ameboma
6.9	Amebiasis, unspecified
	Amebiasis NOS
	Other protozoal intestinal diseases
	Includes: protozoal:colitis, diarrhea, dysentery
7	Balantidiasis
	Infection by Balantidium coli
7.1	Giardiasis
	Infection by Giardia lamblia
	Lambliasis
7.2	Coccidiosis
	Infection by Isospora belli and Isospora hominis
	Isosporiasis
7.3	Intestinal trichomoniasis
7.4	Cryptosporidiosis
7.5	Cyclosporiasis
7.8	Other specified protozoal intestinal diseases
	Amebiasis due to organisms other than Entamoeba histolytica
7.9	Unspecified protozoal intestinal disease
	Flagellate diarrhea
	Protozoal dysentery NOS
	Intestinal infections due to other organisms
	Includes: any condition classifiable to 009.0-009.3 with mention of the responsible organisms
8	Escherichia coli [E. coli]
8	E. coli, unspecified
	E. coli enteritis NOS
8.01	Enteropathogenic E. coli
8.02	Enterotoxigenic E. coli
8.03	Enteroinvasive E. coli
8.04	Enterohemorrhagic E. coli
8.09	Other intestinal E. coli infections
8.1	Arizona group of paracolon bacilli
8.2	Aerobacter aerogenes
	Enterobacter aerogenes
8.3	Proteus (mirabilis) (morganii)
8.4	Other specified bacteria
8.41	Staphylococcus
	Staphylococcal enterocolitis
8.42	Pseudomonas
8.43	Campylobacter
8.44	Yersinia enterocolitica
8.45	Clostridium difficile
	Pseudomembranous colitis
8.46	Other anaerobes
	Anaerobic enteritis NOS
	Bacteroides (fragilis)
	Gram-negative anaerobes
8.47	Other gram-negative bacteria
	Gram-negative enteritis NOS
8.49	Other
8.5	Bacterial enteritis, unspecified
8.6	Enteritis due to specified virus
8.61	Rotavirus
8.62	Adenovirus
8.63	Norwalk virus
	Norwalk-like agent
8.64	Other small round viruses [SRV's]
	Small round virus NOS
8.65	Calcivirus
8.66	Astrovirus
8.67	Enterovirus NEC
	Coxsackie virus
	Echovirus
8.69	Other viral enteritis
	Torovirus
8.8	Other organism, not elsewhere classified
	Viral:enteritis NOS, gastroenteritis
	Ill-defined intestinal infections
9	Infectious colitis, enteritis, and gastroenteritis
	Colitis (septic), Dysentery: NOS catarrhal, hemorrhagic, Enteritis (septic), Gastroenteritis (septic)
9.1	Colitis, enteritis, and gastroenteritis of presumed infectious origin
9.2	Infectious diarrhea
	Diarrhea: dysenteric, epidemic Infectious diarrheal disease NOS
9.3	Diarrhea of presumed infectious origin
	Primary tuberculous infection
10	Primary tuberculous infection
10.01	Primary tuberculous infection bacteriological or histological examination not done
10.02	Primary tuberculous infection bacteriological or histological examination unknown (at present)
10.03	Primary tuberculous infection tubercle bacilli found (in sputum) by microscopy
10.04	Primary tuberculous infection tubercle bacilli not found (in sputum) by microscopy,but found by bacterial culture
10.05	Primary tuberculous infection tubercle bacilli not found by bacteriological examination, but tuberculosis confirmed histologically
10.06	Primary tuberculous infection tubercle bacilli not found by bacteriological or histological examination, but tuberculosis confirmed by other methods [inoculation of animals]
10.1	Tuberculous pleurisy in primary progressive tuberculosis
10.1	Tuberculous pleurisy in primary progressive tuberculosis unspecified
10.11	Tuberculous pleurisy in primary progressive tuberculosis bacteriological or histological examination not done
10.12	Tuberculous pleurisy in primary progressive tuberculosis bacteriological or histological examination unknown (at present)
10.13	Tuberculous pleurisy in primary progressive tuberculosis tubercle bacilli found (in sputum) by microscopy
10.14	Tuberculous pleurisy in primary progressive tuberculosis tubercle bacilli not found (in sputum) by microscopy, but found by bacterial culture
10.15	Tuberculous pleurisy in primary progressive tuberculosis tubercle bacilli not found by bacteriological examination, but tuberculosis confirmed histologically
10.16	Tuberculous pleurisy in primary progressive tuberculosis tubercle bacilli not found by bacteriological or histological examination, but tuberculosis confirmed by other methods [inoculation of animals]
10.8	Other primary progressive tuberculosis
10.8	Other primary progressive tuberculosis unspecified
10.81	Other primary progressive tuberculosis bacteriological or histological examination not done
010,82	Other primary progressive tuberculosis bacteriological or histological examination unknown (at present)
10.83	Other primary progressive tuberculosis tubercle bacilli found (in sputum) by microscopy
010,84	Other primary progressive tuberculosis tubercle bacilli not found (in sputum) by microscopy, but found by bacterial culture
10.85	Other primary progressive tuberculosis tubercle bacilli not found by bacteriological examination, but tuberculosis confirmed histologically
10.86	Other primary progressive tuberculosis tubercle bacilli not found by bacteriological or histological examination, but tuberculosis confirmed by other methods [inoculation of animals]
10.9	Primary tuberculous infection, unspecified
10.9	Primary tuberculous infection, unspecified unspecified
10.91	Primary tuberculous infection, unspecified bacteriological or histological examination not done
10.92	Primary tuberculous infection, unspecified bacteriological or histological examination unknown (at present)
10.93	Primary tuberculous infection, unspecified tubercle bacilli found (in sputum) by microscopy
10.94	Primary tuberculous infection, unspecified tubercle bacilli not found (in sputum) by microscopy, but found by bacterial culture
10.95	Primary tuberculous infection, unspecified tubercle bacilli not found by bacteriological examination, but tuberculosis confirmed histologically
10.96	Primary tuberculous infection, unspecified tubercle bacilli not found by bacteriological or histological examination, but tuberculosis confirmed by other methods [inoculation of animals]
11	Tuberculosis of lung, infiltrative
11	Tuberculosis of lung, infiltrative unspecified
11.01	Tuberculosis of lung, infiltrative bacteriological or histological examination not done
11.02	Tuberculosis of lung, infiltrative bacteriological or histological examination unknown (at present)
11.03	Tuberculosis of lung, infiltrative tubercle bacilli found (in sputum) by microscopy
11.04	Tuberculosis of lung, infiltrative tubercle bacilli not found (in sputum) by microscopy, but found by bacterial culture
11.05	Tuberculosis of lung, infiltrative tubercle bacilli not found by bacteriological examination, but tuberculosis confirmed histologically
11.06	Tuberculosis of lung, infiltrative tubercle bacilli not found by bacteriological or histological examination, but tuberculosis confirmed by other methods [inoculation of animals]
11.1	Tuberculosis of lung with cavitation
11.1	Tuberculosis of lung, nodular unspecified unspecified
11.11	Tuberculosis of lung, nodular bacteriological or histological examination not done
11.12	Tuberculosis of lung, nodular bacteriological or histological examination unknown (at present)
11.13	Tuberculosis of lung, nodular tubercle bacilli found (in sputum) by microscopy
11.14	Tuberculosis of lung, nodular tubercle bacilli not found (in sputum) by microscopy, but found by bacterial culture
11.15	Tuberculosis of lung, nodular tubercle bacilli not found by bacteriological examination, but tuberculosis confirmed histologically
11.16	Tuberculosis of lung, nodular tubercle bacilli not found by bacteriological or histological examination, but tuberculosis confirmed by other methods [inoculation of animals]
11.2	Tuberculosis of lung with cavitation
11.2	Tuberculosis of lung with cavitation unspecified
11.21	Tuberculosis of lung with cavitation bacteriological or histological examination not done
11.22	Tuberculosis of lung with cavitation bacteriological or histological examination unknown (at present)
11.23	Tuberculosis of lung with cavitation tubercle bacilli found (in sputum) by microscopy
11.24	Tuberculosis of lung with cavitation tubercle bacilli not found (in sputum) by microscopy, but found by bacterial culture
11.25	Tuberculosis of lung with cavitation tubercle bacilli not found by bacteriological examination, but tuberculosis confirmed histologically
11.26	Tuberculosis of lung with cavitation tubercle bacilli not found by bacteriological or histological examination, but tuberculosis confirmed by other methods [inoculation of animals]
11.3	Tuberculosis of bronchus
11.3	Tuberculosis of bronchus unspecified
11.31	Tuberculosis of bronchus bacteriological or histological examination not done
11.32	Tuberculosis of bronchus cavitation bacteriological or histological examination unknown (at present)
11.33	Tuberculosis of bronchus tubercle bacilli found (in sputum) by microscopy
11.34	Tuberculosis of bronchus tubercle bacilli not found (in sputum) by microscopy, but found by bacterial culture
11.35	Tuberculosis of bronchus tubercle bacilli not found by bacteriological or histological examination, but tuberculosis confirmed by other methods [inoculation of animals]
11.36	Tuberculosis of bronchus tubercle bacilli not found by bacteriological or histological examination, but tuberculosis confirmed by other methods [inoculation of animals]
11.4	Tuberculous fibrosis of lung
11.4	Tuberculous fibrosis of lung unspecified
11.41	Tuberculous fibrosis of lung, bacteriological or histological examination not done
11.42	Tuberculous fibrosis of lung, bacteriological or histological examination unknown (at present)
11.43	Tuberculous fibrosis of lung, tubercle bacilli found (in sputum) by microscopy
11.44	Tuberculous fibrosis of lung, tubercle bacilli not found (in sputum) by microscopy, but found by bacterial cultur
11.45	Tuberculous fibrosis of lung, tubercle bacilli not found by bacteriological or histological examination, but tuberculosis confirmed by other methods [inoculation of animals]
11.46	Tuberculous fibrosis of lung, tubercle bacilli not found by bacteriological or histological examination, but tuberculosis confirmed by other methods [inoculation of animals]
11.5	Tuberculous bronchiectasis
11.5	Tuberculous bronchiectasis unspecified
11.51	Tuberculous bronchiectasis bacteriological or histological examination not done
11.52	Tuberculous bronchiectasis bacteriological or histological examination unknown (at present)
11.53	Tuberculous bronchiectasis tubercle bacilli found (in sputum) by microscopy
11.54	Tuberculous bronchiectasis tubercle bacilli not found (in sputum) by microscopy, but found by bacterial culture
11.55	Tuberculous bronchiectasis tubercle bacilli not found by bacteriological or histological examination, but tuberculosis confirmed by other methods [inoculation of animals]
11.56	Tuberculous bronchiectasis tubercle bacilli not found by bacteriological or histological examination, but tuberculosis confirmed by other methods [inoculation of animals]
11.6	Tuberculous bronchiectasis
11.6	Tuberculous pneumonia [any form] unspecified
11.61	Tuberculous pneumonia [any form] bacteriological or histological examination not done
11.62	Tuberculous pneumonia [any form] bacteriological or histological examination unknown (at present)
11.63	Tuberculous pneumonia [any form] tubercle bacilli found (in sputum) by microscopy
11.64	Tuberculous pneumonia [any form] tubercle bacilli not found (in sputum) by microscopy, but found by bacterial culture
11.65	Tuberculous pneumonia [any form] tubercle bacilli not found by bacteriological or histological examination, but tuberculosis confirmed by other methods [inoculation of animals]
11.66	Tuberculous pneumonia [any form] tubercle bacilli not found by bacteriological or histological examination, but tuberculosis confirmed by other methods [inoculation of animals]
11.7	Tuberculous pneumothorax
11.7	Tuberculous pneumothorax unspecified
11.71	Tuberculous pneumothorax bacteriological or histological examination not done
11.72	Tuberculous pneumothorax bacteriological or histological examination unknown (at present)
11.73	Tuberculous pneumothorax tubercle bacilli found (in sputum) by microscopy
11.74	Tuberculous pneumothorax tubercle bacilli not found (in sputum) by microscopy, but found by bacterial culture
11.75	Tuberculous pneumothorax tubercle bacilli not found by bacteriological or histological examination, but tuberculosis confirmed by other methods [inoculation of animals]
11.76	Tuberculous pneumothorax tubercle bacilli not found by bacteriological or histological examination, but tuberculosis confirmed by other methods [inoculation of animals]
11.8	Other specified pulmonary tuberculosis
11.8	Other specified pulmonary tuberculosis unspecified
11.81	Other specified pulmonary tuberculosis bacteriological or histological examination not done
11.82	Other specified pulmonary tuberculosis bacteriological or histological examination unknown (at present)
11.83	Other specified pulmonary tuberculosis tubercle bacilli found (in sputum) by microscopy
11.84	Other specified pulmonary tuberculosis tubercle bacilli not found (in sputum) by microscopy, but found by bacterial culture
11.85	Other specified pulmonary tuberculosis tubercle bacilli not found by bacteriological or histological examination, but tuberculosis confirmed by other methods [inoculation of animals]
11.86	Other specified pulmonary tuberculosis tubercle bacilli not found by bacteriological or histological examination, but tuberculosis confirmed by other methods [inoculation of animals]
11.9	Pulmonary tuberculosis Tuberculosis of lung NOS
11.9	Pulmonary tuberculosis, unspecified unspecified
11.91	Pulmonary tuberculosis, unspecified bacteriological or histological examination not done
11.92	Pulmonary tuberculosis, unspecified bacteriological or histological examination unknown (at present)
11.93	Pulmonary tuberculosis, unspecified tubercle bacilli found (in sputum) by microscopy
11.94	Pulmonary tuberculosis, unspecified tubercle bacilli not found (in sputum) by microscopy, but found by bacterial culture
11.95	Pulmonary tuberculosis, unspecified tubercle bacilli not found by bacteriological or histological examination, but tuberculosis confirmed by other methods [inoculation of animals]
11.96	Pulmonary tuberculosis, unspecified tubercle bacilli not found by bacteriological or histological examination, but tuberculosis confirmed by other methods [inoculation of animals]
	Other respiratory tuberculosis
12	Tuberculous pleurisy, Tuberculosis of pleura, Tuberculous empyema,Tuberculous hydrothorax
12	Tuberculous pleurisy unspecified
12.01	Tuberculous pleurisy bacteriological or histological examination not done
12.02	Tuberculous pleurisy bacteriological or histological examination unknown (at present)
12.03	Tuberculous pleurisy tubercle bacilli found (in sputum) by microscopy
12.04	Tuberculous pleurisy tubercle bacilli not found (in sputum) by microscopy, but found by bacterial culture
12.05	Tuberculous pleurisy tubercle bacilli not found by bacteriological or histological examination, but tuberculosis confirmed by other methods [inoculation of animals]
12.06	Tuberculous pleurisy tubercle bacilli not found by bacteriological or histological examination, but tuberculosis confirmed by other methods [inoculation of animals]
12.1	Tuberculosis of lymph nodes:
12.1	Tuberculosis of intrathoracic lymph nodes unspecified
12.11	Tuberculosis of intrathoracic lymph nodes bacteriological or histological examination not done
12.12	Tuberculosis of intrathoracic lymph nodes bacteriological or histological examination unknown (at present)
12.13	Tuberculosis of intrathoracic lymph nodes tubercle bacilli found (in sputum) by microscopy
12.14	Tuberculosis of intrathoracic lymph nodes tubercle bacilli not found (in sputum) by microscopy, but found by bacterial culture
12.15	Tuberculosis of intrathoracic lymph nodes tubercle bacilli not found by bacteriological or histological examination, but tuberculosis confirmed by other methods [inoculation of animals]
12.16	Tuberculosis of intrathoracic lymph nodes tubercle bacilli not found by bacteriological or histological examination, but tuberculosis confirmed by other methods [inoculation of animals]
12.2	Isolated tracheal or bronchial tuberculosis
12.2	Isolated tracheal or bronchial tuberculosis unspecified
12.21	Isolated tracheal or bronchial tuberculosis bacteriological or histological examination not done
12.22	Isolated tracheal or bronchial tuberculosis bacteriological or histological examination unknown (at present)
12.23	Isolated tracheal or bronchial tuberculosis tubercle bacilli found (in sputum) by microscopy
12.24	Isolated tracheal or bronchial tuberculosis tubercle bacilli not found (in sputum) by microscopy, but found by bacterial culture
12.25	Isolated tracheal or bronchial tuberculosis tubercle bacilli not found by bacteriological or histological examination, but tuberculosis confirmed by other methods [inoculation of animals]
12.26	Isolated tracheal or bronchial tuberculosis tubercle bacilli not found by bacteriological or histological examination, but tuberculosis confirmed by other methods [inoculation of animals]
12.3	Tuberculosis of glottis
12.3	Tuberculous laryngitis unspecified
12.31	Tuberculous laryngitis bacteriological or histological examination not done
12.32	Tuberculous laryngitis bacteriological or histological examination unknown (at present)
12.33	Tuberculous laryngitis tubercle bacilli found (in sputum) by microscopy
12.34	Tuberculous laryngitis tubercle bacilli not found (in sputum) by microscopy, but found by bacterial culture
12.35	Tuberculous laryngitis tubercle bacilli not found by bacteriological or histological examination, but tuberculosis confirmed by other methods [inoculation of animals]
12.36	Tuberculous laryngitis tubercle bacilli not found by bacteriological or histological examination, but tuberculosis confirmed by other methods [inoculation of animals]
12.8	Other specified respiratory tuberculosis
12.8	Other specified respiratory tuberculosis unspecified
12.81	Other specified respiratory tuberculosis bacteriological or histological examination not done
12.82	Other specified respiratory tuberculosis bacteriological or histological examination unknown (at present)
12.83	Other specified respiratory tuberculosis tubercle bacilli found (in sputum) by microscopy
12.84	Other specified respiratory tuberculosis tubercle bacilli not found (in sputum) by microscopy, but found by bacterial culture
12.85	Other specified respiratory tuberculosis tubercle bacilli not found by bacteriological or histological examination, but tuberculosis confirmed by other methods [inoculation of animals]
12.86	Other specified respiratory tuberculosis tubercle bacilli not found by bacteriological or histological examination, but tuberculosis confirmed by other methods [inoculation of animals]
	Tuberculosis of meninges and central nervous system
13	Tuberculous meningitis
13	Tuberculous meningitis unspecified
13.01	Tuberculous meningitis bacteriological or histological examination not done
13.02	Tuberculous meningitis bacteriological or histological examination unknown (at present)
13.03	Tuberculous meningitis tubercle bacilli found (in sputum) by microscopy
13.04	Tuberculous meningitis tubercle bacilli not found (in sputum) by microscopy, but found by bacterial culture
13.05	Tuberculous meningitis tubercle bacilli not found by bacteriological or histological examination, but tuberculosis confirmed by other methods [inoculation of animals]
13.06	Tuberculous meningitis tubercle bacilli not found by bacteriological or histological examination, but tuberculosis confirmed by other methods [inoculation of animals]
13.1	Tuberculoma of meninges
13.1	Tuberculoma of meninges unspecified
13.11	Tuberculoma of meninges bacteriological or histological examination not done
13.12	Tuberculoma of meninges bacteriological or histological examination unknown (at present)
13.13	Tuberculoma of meninges tubercle bacilli found (in sputum) by microscopy
13.14	Tuberculoma of meninges tubercle bacilli not found (in sputum) by microscopy, but found by bacterial culture
13.15	Tuberculoma of meninges tubercle bacilli not found by bacteriological or histological examination, but tuberculosis confirmed by other methods [inoculation of animals]
13.16	Tuberculoma of meninges tubercle bacilli not found by bacteriological or histological examination, but tuberculosis confirmed by other methods [inoculation of animals]
13.2	Tuberculoma of brain
13.2	Tuberculoma of brain unspecified
13.21	Tuberculoma of brain bacteriological or histological examination not done
13.22	Tuberculoma of brain bacteriological or histological examination unknown (at present)
13.23	Tuberculoma of brain tubercle bacilli found (in sputum) by microscopy
13.24	Tuberculoma of brain tubercle bacilli not found (in sputum) by microscopy, but found by bacterial culture
13.25	Tuberculoma of brain tubercle bacilli not found by bacteriological or histological examination, but tuberculosis confirmed by other methods [inoculation of animals]
13.26	Tuberculoma of brain tubercle bacilli not found by bacteriological or histological examination, but tuberculosis confirmed by other methods [inoculation of animals]
13.3	Tuberculous abscess of brain
13.3	Tuberculous abscess of brain unspecified
13.31	Tuberculous abscess of brain bacteriological or histological examination not done
13.32	Tuberculous abscess of brain bacteriological or histological examination unknown (at present)
13.33	Tuberculous abscess of brain tubercle bacilli found (in sputum) by microscopy
13.34	Tuberculous abscess of brain tubercle bacilli not found (in sputum) by microscopy, but found by bacterial culture
13.35	Tuberculous abscess of brain tubercle bacilli not found by bacteriological or histological examination, but tuberculosis confirmed by other methods [inoculation of animals]
13.36	Tuberculous abscess of brain tubercle bacilli not found by bacteriological or histological examination, but tuberculosis confirmed by other methods [inoculation of animals]
13.4	Tuberculoma of spinal cord
13.4	Tuberculoma of spinal cord unspecified
13.41	Tuberculoma of spinal cord bacteriological or histological examination not done
13.42	Tuberculoma of spinal cord bacteriological or histological examination unknown (at present)
13.43	Tuberculoma of spinal cord tubercle bacilli found (in sputum) by microscopy
13.44	Tuberculoma of spinal cord tubercle bacilli not found (in sputum) by microscopy, but found by bacterial culture
13.45	Tuberculoma of spinal cord tubercle bacilli not found by bacteriological or histological examination, but tuberculosis confirmed by other methods [inoculation of animals]
13.46	Tuberculoma of spinal cord tubercle bacilli not found by bacteriological or histological examination, but tuberculosis confirmed by other methods [inoculation of animals]
13.5	Tuberculous abscess of spinal cord
13.5	Tuberculous abscess of spinal cord unspecified unspecified
13.51	Tuberculous abscess of spinal cord bacteriological or histological examination not done
13.52	Tuberculous abscess of spinal cord bacteriological or histological examination unknown (at present)
13.53	Tuberculous abscess of spinal cord tubercle bacilli found (in sputum) by microscopy
13.54	Tuberculous abscess of spinal cord tubercle bacilli not found (in sputum) by microscopy, but found by bacterial culture
13.55	Tuberculous abscess of spinal cord tubercle bacilli not found by bacteriological or histological examination, but tuberculosis confirmed by other methods [inoculation of animals
13.56	Tuberculous abscess of spinal cord tubercle bacilli not found by bacteriological or histological examination, but tuberculosis confirmed by other methods [inoculation of animals]
13.6	Tuberculous encephalitis or myelitis
13.6	Tuberculous encephalitis or myelitis unspecified
13.61	Tuberculous encephalitis or myelitis bacteriological or histological examination not done
13.62	Tuberculous encephalitis or myelitis bacteriological or histological examination unknown (at present)
13.63	Tuberculous encephalitis or myelitis tubercle bacilli found (in sputum) by microscopy
13.64	Tuberculous encephalitis or myelitis tubercle bacilli not found (in sputum) by microscopy, but found by bacterial culture
13.65	Tuberculous encephalitis or myelitis tubercle bacilli not found by bacteriological or histological examination, but tuberculosis confirmed by other methods [inoculation of animals
13.66	Tuberculous encephalitis or myelitis tubercle bacilli not found by bacteriological or histological examination, but tuberculosis confirmed by other methods [inoculation of animals]
13.8	Other specified tuberculosis of central nervous system
13.8	Other specified tuberculosis of central nervous system unspecified
13.81	Other specified tuberculosis of central nervous system bacteriological or histological examination not done
13.82	Other specified tuberculosis of central nervous system bacteriological or histological examination unknown (at present)
13.83	Other specified tuberculosis of central nervous system tubercle bacilli found (in sputum) by microscopy
13.84	Other specified tuberculosis of central nervous system tubercle bacilli not found (in sputum) by microscopy, but found by bacterial culture
13.85	Other specified tuberculosis of central nervous system tubercle bacilli not found by bacteriological or histological examination, but tuberculosis confirmed by other methods [inoculation of animals
13.86	Other specified tuberculosis of central nervous system tubercle bacilli not found by bacteriological or histological examination, but tuberculosis confirmed by other methods [inoculation of animals]
13.9	Unspecified tuberculosis of central nervous system,Tuberculosis of central nervous system NOS
13.9	Unspecified tuberculosis of central nervous system unspecified unspecified
13.91	Unspecified tuberculosis of central nervous system bacteriological or histological examination not done
13.92	Unspecified tuberculosis of central nervous system bacteriological or histological examination unknown (at present)
13.93	Unspecified tuberculosis of central nervous system tubercle bacilli found (in sputum) by microscopy
13.94	Unspecified tuberculosis of central nervous system tubercle bacilli not found (in sputum) by microscopy, but found by bacterial culture
13.95	Unspecified tuberculosis of central nervous system tubercle bacilli not found by bacteriological or histological examination, but tuberculosis confirmed by other methods [inoculation of animals
13.96	Unspecified tuberculosis of central nervous system tubercle bacilli not found by bacteriological or histological examination, but tuberculosis confirmed by other methods [inoculation of animals]
	Tuberculosis of intestines, peritoneum, and mesenteric glands
14	Tuberculosis of intestines, peritoneum, and mesenteric glands
14	Tuberculous peritonitis unspecified unspecified
14.01	Tuberculous peritonitis bacteriological or histological examination not done
14.02	Tuberculous peritonitis bacteriological or histological examination unknown (at present)
14.03	Tuberculous peritonitis tubercle bacilli found (in sputum) by microscopy
14.04	Tuberculous peritonitis tubercle bacilli not found (in sputum) by microscopy, but found by bacterial culture
14.05	Tuberculous peritonitis tubercle bacilli not found by bacteriological or histological examination, but tuberculosis confirmed by other methods [inoculation of animals
14.6	Tuberculous peritonitis tubercle bacilli not found by bacteriological or histological examination, but tuberculosis confirmed by other methods [inoculation of animals]
14.8	Other Tuberculosis (of) unspecified
14.8	Other Tuberculosis (of) unspecified unspecified
14.81	Other Tuberculosis (of) bacteriological or histological examination not done
14.82	Other Tuberculosis (of) bacteriological or histological examination unknown (at present)
14.83	Other Tuberculosis (of) tubercle bacilli found (in sputum) by microscopy
14.84	Other Tuberculosis (of) tubercle bacilli not found (in sputum) by microscopy, but found by bacterial culture
14.85	Other Tuberculosis (of) tubercle bacilli not found by bacteriological or histological examination, but tuberculosis confirmed by other methods [inoculation of animals
14.86	Other Tuberculosis (of) tubercle bacilli not found by bacteriological or histological examination, but tuberculosis confirmed by other methods [inoculation of animals]
15	Tuberculosis of bones and joints
	Vertebral column
15	Vertebral column unspecified
15.01	Vertebral column bacteriological or histological examination not done
15.02	Vertebral column bacteriological or histological examination unknown (at present)
15.03	Vertebral column tubercle bacilli found (in sputum) by microscopy
15.04	Vertebral column tubercle bacilli not found (in sputum) by microscopy, but found by bacterial culture
15.05	Vertebral column tubercle bacilli not found by bacteriological or histological examination, but tuberculosis confirmed by other methods [inoculation of animals
15.06	Vertebral column tubercle bacilli not found by bacteriological or histological examination, but tuberculosis confirmed by other methods [inoculation of animals]
15.1	Hip
15.1	Hip unspecified
15.11	Hip bacteriological or histological examination not done
15.12	Hip bacteriological or histological examination unknown (at present)
15.13	Hip tubercle bacilli found (in sputum) by microscopy
15.14	Hip tubercle bacilli not found (in sputum) by microscopy, but found by bacterial culture
15.15	Hip tubercle bacilli not found by bacteriological or histological examination, but tuberculosis confirmed by other methods [inoculation of animals
15.16	Hip tubercle bacilli not found by bacteriological or histological examination, but tuberculosis confirmed by other methods [inoculation of animals]
15.2	Knee
15.2	Knee unspecified
15.21	Knee bacteriological or histological examination not done
15.22	Knee bacteriological or histological examination unknown (at present)
15.23	Knee tubercle bacilli found (in sputum) by microscopy
15.24	Knee tubercle bacilli not found (in sputum) by microscopy, but found by bacterial culture
15.25	Knee tubercle bacilli not found by bacteriological or histological examination, but tuberculosis confirmed by other methods [inoculation of animals
15.26	Knee tubercle bacilli not found by bacteriological or histological examination, but tuberculosis confirmed by other methods [inoculation of animals]
15.5	Limb bones
15.5	Limb bones unspecified
15.51	Limb bones bacteriological or histological examination not done
15.52	Limb bones bacteriological or histological examination unknown (at present)
15.53	Limb bones tubercle bacilli found (in sputum) by microscopy
15.54	Limb bones tubercle bacilli not found (in sputum) by microscopy, but found by bacterial culture
15.55	Limb bones tubercle bacilli not found by bacteriological or histological examination, but tuberculosis confirmed by other methods [inoculation of animals
15.56	Limb bones tubercle bacilli not found by bacteriological or histological examination, but tuberculosis confirmed by other methods [inoculation of animals]
15.6	Mastoid
15.6	Mastoid unspecified
15.61	Mastoid bacteriological or histological examination not done
15.62	Mastoid bacteriological or histological examination unknown (at present)
15.63	Mastoid tubercle bacilli found (in sputum) by microscopy
15.64	Mastoid tubercle bacilli not found (in sputum) by microscopy, but found by bacterial culture
15.65	Mastoid tubercle bacilli not found by bacteriological or histological examination, but tuberculosis confirmed by other methods [inoculation of animals
15.66	Mastoid tubercle bacilli not found by bacteriological or histological examination, but tuberculosis confirmed by other methods [inoculation of animals]
15.7	Other specified bone
15.7	Other specified bone unspecified
15.71	Other specified bone bacteriological or histological examination not done
15.72	Other specified bone bacteriological or histological examination unknown (at present)
15.73	Other specified bone tubercle bacilli found (in sputum) by microscopy
15.74	Other specified bone tubercle bacilli not found (in sputum) by microscopy, but found by bacterial culture
15.75	Other specified bone tubercle bacilli not found by bacteriological or histological examination, but tuberculosis confirmed by other methods [inoculation of animals
15.76	Other specified bone tubercle bacilli not found by bacteriological or histological examination, but tuberculosis confirmed by other methods [inoculation of animals]
15.8	Other specified joint
15.8	Other specified joint unspecified
15.81	Other specified joint bacteriological or histological examination not done
15.82	Other specified joint bacteriological or histological examination unknown (at present)
15.83	Other specified joint tubercle bacilli found (in sputum) by microscopy
15.84	Other specified joint tubercle bacilli not found (in sputum) by microscopy, but found by bacterial culture
15.85	Other specified joint tubercle bacilli not found by bacteriological or histological examination, but tuberculosis confirmed by other methods [inoculation of animals
15.86	Other specified joint tubercle bacilli not found by bacteriological or histological examination, but tuberculosis confirmed by other methods [inoculation of animals]
15.9	Tuberculosis of unspecified bones and joints
15.9	Tuberculosis of unspecified bones and joints unspecified
15.91	Tuberculosis of unspecified bones and joints bacteriological or histological examination not done
15.92	Tuberculosis of unspecified bones and joints bacteriological or histological examination unknown (at present)
15.93	Tuberculosis of unspecified bones and joints tubercle bacilli found (in sputum) by microscopy
15.94	Tuberculosis of unspecified bones and joints tubercle bacilli not found (in sputum) by microscopy, but found by bacterial culture
15.95	Tuberculosis of unspecified bones and joints tubercle bacilli not found by bacteriological or histological examination, but tuberculosis confirmed by other methods [inoculation of animals
15.96	Tuberculosis of unspecified bones and joints tubercle bacilli not found by bacteriological or histological examination, but tuberculosis confirmed by other methods [inoculation of animals]
	Tuberculosis of genitourinary system
16	Kidney
16	Kidney unspecified
16.01	Kidney bacteriological or histological examination not done
16.02	Kidney bacteriological or histological examination unknown (at present)
16.03	Kidney tubercle bacilli found (in sputum) by microscopy
16.04	Kidney tubercle bacilli not found (in sputum) by microscopy, but found by bacterial culture
16.05	Kidney tubercle bacilli not found by bacteriological or histological examination, but tuberculosis confirmed by other methods [inoculation of animals
16.06	Kidney tubercle bacilli not found by bacteriological or histological examination, but tuberculosis confirmed by other methods [inoculation of animals]
16.1	Bladder
16.1	Bladder unspecified
16.11	Bladder bacteriological or histological examination not done
16.12	Bladder bacteriological or histological examination unknown (at present)
16.13	Bladder tubercle bacilli found (in sputum) by microscopy
16.14	Bladder tubercle bacilli not found (in sputum) by microscopy, but found by bacterial culture
16.15	Bladder tubercle bacilli not found by bacteriological or histological examination, but tuberculosis confirmed by other methods [inoculation of animals
16.16	Bladder tubercle bacilli not found by bacteriological or histological examination, but tuberculosis confirmed by other methods [inoculation of animals]
16.2	Ureter
16.2	Ureter unspecified
16.21	Ureter bacteriological or histological examination not done
16.22	Ureter bacteriological or histological examination unknown (at present)
16.23	Ureter tubercle bacilli found (in sputum) by microscopy
16.24	Ureter tubercle bacilli not found (in sputum) by microscopy, but found by bacterial culture
16.25	Ureter tubercle bacilli not found by bacteriological or histological examination, but tuberculosis confirmed by other methods [inoculation of animals
16.26	Ureter tubercle bacilli not found by bacteriological or histological examination, but tuberculosis confirmed by other methods [inoculation of animals]
16.3	Other urinary organs
16.3	Other urinary organs unspecified
16.31	Other urinary organs bacteriological or histological examination not done
16.32	Other urinary organs bacteriological or histological examination unknown (at present)
16.33	Other urinary organs tubercle bacilli found (in sputum) by microscopy
16.34	Other urinary organs tubercle bacilli not found (in sputum) by microscopy, but found by bacterial culture
16.35	Other urinary organs tubercle bacilli not found by bacteriological or histological examination, but tuberculosis confirmed by other methods [inoculation of animals
16.36	Other urinary organs tubercle bacilli not found by bacteriological or histological examination, but tuberculosis confirmed by other methods [inoculation of animals]
16.4	Epididymis
16.4	Epididymis unspecified
16.41	Epididymis bacteriological or histological examination not done
16.42	Epididymis bacteriological or histological examination unknown (at present)
16.43	Epididymis tubercle bacilli found (in sputum) by microscopy
16.44	Epididymis tubercle bacilli not found (in sputum) by microscopy, but found by bacterial culture
16.45	Epididymis tubercle bacilli not found by bacteriological or histological examination, but tuberculosis confirmed by other methods [inoculation of animals
16.46	Epididymis tubercle bacilli not found by bacteriological or histological examination, but tuberculosis confirmed by other methods [inoculation of animals]
16.5	Other male genital organs
16.5	Other male genital organs unspecfied
16.51	Other male genital organs bacteriological or histological examination not done
16.52	Other male genital organs bacteriological or histological examination unknown (at present)
16.53	Other male genital organs tubercle bacilli found (in sputum) by microscopy
16.54	Other male genital organs tubercle bacilli not found (in sputum) by microscopy, but found by bacterial culture
16.55	Other male genital organs tubercle bacilli not found by bacteriological or histological examination, but tuberculosis confirmed by other methods [inoculation of animals
16.56	Other male genital organs tubercle bacilli not found by bacteriological or histological examination, but tuberculosis confirmed by other methods [inoculation of animals]
16.6	Tuberculous oophoritis and salpingitis
16.6	Tuberculous oophoritis and salpingitis
16.61	Tuberculous oophoritis and salpingitis bacteriological or histological examination not done
16.62	Tuberculous oophoritis and salpingitis bacteriological or histological examination unknown (at present)
16.63	Tuberculous oophoritis and salpingitis tubercle bacilli found (in sputum) by microscopy
16.64	Tuberculous oophoritis and salpingitis tubercle bacilli not found (in sputum) by microscopy, but found by bacterial culture
16.65	Tuberculous oophoritis and salpingitis tubercle bacilli not found by bacteriological or histological examination, but tuberculosis confirmed by other methods [inoculation of animals
16.66	Tuberculous oophoritis and salpingitis tubercle bacilli not found by bacteriological or histological examination, but tuberculosis confirmed by other methods [inoculation of animals]
16.7	Other female genital organs
16.7	Other female genital organs unspefied
16.71	Other female genital organs bacteriological or histological examination not done
16.72	Other female genital organs bacteriological or histological examination unknown (at present)
16.73	Other female genital organs tubercle bacilli found (in sputum) by microscopy
16.74	Other female genital organs tubercle bacilli not found (in sputum) by microscopy, but found by bacterial culture
16.75	Other female genital organs tubercle bacilli not found by bacteriological or histological examination, but tuberculosis confirmed by other methods [inoculation of animals
16.76	Other female genital organs tubercle bacilli not found by bacteriological or histological examination, but tuberculosis confirmed by other methods [inoculation of animals]
16.9	Genitourinary tuberculosis
16.9	Genitourinary tuberculosis, unspecified
16.91	Genitourinary tuberculosis, unspecified bacteriological or histological examination not done
16.92	Genitourinary tuberculosis, unspecified bacteriological or histological examination unknown (at present)
16.93	Genitourinary tuberculosis, unspecified tubercle bacilli found (in sputum) by microscopy
16.94	Genitourinary tuberculosis, unspecified tubercle bacilli not found (in sputum) by microscopy, but found by bacterial culture
16.95	Genitourinary tuberculosis, unspecified tubercle bacilli not found by bacteriological or histological examination, but tuberculosis confirmed by other methods [inoculation of animals
16.96	Genitourinary tuberculosis, unspecified tubercle bacilli not found by bacteriological or histological examination, but tuberculosis confirmed by other methods [inoculation of animals]
	Tuberculosis of other organs
17	Skin and subcutaneous cellular tissue
17	Skin and subcutaneous cellular tissue unspecified
17.01	Skin and subcutaneous cellular tissue bacteriological or histological examination not done
17.02	Skin and subcutaneous cellular tissue bacteriological or histological examination unknown (at present)
17.03	Skin and subcutaneous cellular tissue tubercle bacilli found (in sputum) by microscopy
17.04	Skin and subcutaneous cellular tissue tubercle bacilli not found (in sputum) by microscopy, but found by bacterial culture
17.05	Skin and subcutaneous cellular tissue tubercle bacilli not found by bacteriological or histological examination, but tuberculosis confirmed by other methods [inoculation of animals
17.06	Skin and subcutaneous cellular tissue tubercle bacilli not found by bacteriological or histological examination, but tuberculosis confirmed by other methods [inoculation of animals]
17.1	Erythema nodosum with hypersensitivity reaction in tuberculosis
17.1	Erythema nodosum with hypersensitivity reaction in tuberculosis unspecified
17.11	Erythema nodosum with hypersensitivity reaction in tuberculosis bacteriological or histological examination not done
17.12	Erythema nodosum with hypersensitivity reaction in tuberculosis bacteriological or histological examination unknown (at present)
17.13	Erythema nodosum with hypersensitivity reaction in tuberculosis tubercle bacilli found (in sputum) by microscopy
17.14	Erythema nodosum with hypersensitivity reaction in tuberculosis tubercle bacilli not found (in sputum) by microscopy, but found by bacterial culture
17.15	Erythema nodosum with hypersensitivity reaction in tuberculosis tubercle bacilli not found by bacteriological or histological examination, but tuberculosis confirmed by other methods [inoculation of animals
17.16	Erythema nodosum with hypersensitivity reaction in tuberculosis tubercle bacilli not found by bacteriological or histological examination, but tuberculosis confirmed by other methods [inoculation of animals]
17.2	Peripheral lymph node
17.2	Peripheral lymph nodes unspecified
17.21	Peripheral lymph nodes bacteriological or histological examination not done
17.22	Peripheral lymph nodes bacteriological or histological examination unknown (at present)
17.23	Peripheral lymph nodes tubercle bacilli found (in sputum) by microscopy
17.24	Peripheral lymph nodes tubercle bacilli not found (in sputum) by microscopy, but found by bacterial culture
17.25	Peripheral lymph nodes tubercle bacilli not found by bacteriological or histological examination, but tuberculosis confirmed by other methods [inoculation of animals
17.26	Peripheral lymph nodes tubercle bacilli not found by bacteriological or histological examination, but tuberculosis confirmed by other methods [inoculation of animals]
17.3	Eye
17.3	Eye unspecified
17.31	Eye bacteriological or histological examination not done
17.32	Eye bacteriological or histological examination unknown (at present)
17.33	Eye tubercle bacilli found (in sputum) by microscopy
17.34	Eye tubercle bacilli not found (in sputum) by microscopy, but found by bacterial culture
17.35	Eye tubercle bacilli not found by bacteriological or histological examination, but tuberculosis confirmed by other methods [inoculation of animals
17.36	Eye tubercle bacilli not found by bacteriological or histological examination, but tuberculosis confirmed by other methods [inoculation of animals]
17.4	Ear
17.4	Ear unspecified
17.41	Ear bacteriological or histological examination not done
17.42	Ear bacteriological or histological examination unknown (at present)
17.43	Ear tubercle bacilli found (in sputum) by microscopy
17.44	Ear tubercle bacilli not found (in sputum) by microscopy, but found by bacterial culture
17.45	Ear tubercle bacilli not found by bacteriological or histological examination, but tuberculosis confirmed by other methods [inoculation of animals
17.46	Ear tubercle bacilli not found by bacteriological or histological examination, but tuberculosis confirmed by other methods [inoculation of animals]
17.5	Thyroid gland
17.5	Thyroid gland unspecified
17.51	Thyroid gland bacteriological or histological examination not done
17.52	Thyroid gland bacteriological or histological examination unknown (at present)
17.53	Thyroid gland tubercle bacilli found (in sputum) by microscopy
17.54	Thyroid gland tubercle bacilli not found (in sputum) by microscopy, but found by bacterial culture
17.55	Thyroid gland tubercle bacilli not found by bacteriological or histological examination, but tuberculosis confirmed by other methods [inoculation of animals
17.56	Thyroid gland tubercle bacilli not found by bacteriological or histological examination, but tuberculosis confirmed by other methods [inoculation of animals]
17.6	Adrenal gland
17.6	Adrenal gland unspecified
17.61	Adrenal gland bacteriological or histological examination not done
17.62	Adrenal gland bacteriological or histological examination unknown (at present)
17.63	Adrenal gland tubercle bacilli found (in sputum) by microscopy
17.64	Adrenal gland tubercle bacilli not found (in sputum) by microscopy, but found by bacterial culture
17.65	Adrenal gland tubercle bacilli not found by bacteriological or histological examination, but tuberculosis confirmed by other methods [inoculation of animals
17.66	Adrenal gland tubercle bacilli not found by bacteriological or histological examination, but tuberculosis confirmed by other methods [inoculation of animals]
17.7	Spleen
17.7	Spleen unspecified
17.71	Spleen bacteriological or histological examination not done
17.72	Spleen bacteriological or histological examination unknown (at present)
17.73	Spleen tubercle bacilli found (in sputum) by microscopy
17.74	Spleen tubercle bacilli not found (in sputum) by microscopy, but found by bacterial culture
17.75	Spleen tubercle bacilli not found by bacteriological or histological examination, but tuberculosis confirmed by other methods [inoculation of animals
17.76	Spleen tubercle bacilli not found by bacteriological or histological examination, but tuberculosis confirmed by other methods [inoculation of animals]
17.8	Esophagus
17.8	Esophagus unspecified
17.81	Esophagus bacteriological or histological examination not done
17.82	Esophagus bacteriological or histological examination unknown (at present)
17.83	Esophagus tubercle bacilli found (in sputum) by microscopy
17.84	Esophagus tubercle bacilli not found (in sputum) by microscopy, but found by bacterial culture
17.85	Esophagus tubercle bacilli not found by bacteriological or histological examination, but tuberculosis confirmed by other methods [inoculation of animals
17.86	Esophagus tubercle bacilli not found by bacteriological or histological examination, but tuberculosis confirmed by other methods [inoculation of animals]
17.9	Other specified organs
17.9	Other specified organs unspecified
17.91	Other specified organs bacteriological or histological examination not done
17.92	Other specified organs bacteriological or histological examination unknown (at present)
17.93	Other specified organs tubercle bacilli found (in sputum) by microscopy
17.94	Other specified organs tubercle bacilli not found (in sputum) by microscopy, but found by bacterial culture
17.95	Other specified organs tubercle bacilli not found by bacteriological or histological examination, but tuberculosis confirmed by other methods [inoculation of animals
17.96	Other specified organs tubercle bacilli not found by bacteriological or histological examination, but tuberculosis confirmed by other methods [inoculation of animals]
	Miliary tuberculosis
18	Acute miliary tuberculosis
18	Acute miliary tuberculosis unspecified
18.01	Acute miliary tuberculosis bacteriological or histological examination not done
18.02	Acute miliary tuberculosis bacteriological or histological examination unknown (at present)
18.03	Acute miliary tuberculosis tubercle bacilli found (in sputum) by microscopy
18.04	Acute miliary tuberculosis tubercle bacilli not found (in sputum) by microscopy, but found by bacterial culture
18.05	Acute miliary tuberculosis tubercle bacilli not found by bacteriological or histological examination, but tuberculosis confirmed by other methods [inoculation of animals
18.06	Acute miliary tuberculosis tubercle bacilli not found by bacteriological or histological examination, but tuberculosis confirmed by other methods [inoculation of animals]
18.8	Other specified miliary tuberculosis
18.8	Other specified miliary tuberculosis unspecified
18.81	Other specified miliary tuberculosis bacteriological or histological examination not done
18.82	Other specified miliary tuberculosis bacteriological or histological examination unknown (at present)
18.83	Other specified miliary tuberculosis tubercle bacilli found (in sputum) by microscopy
18.84	Other specified miliary tuberculosis tubercle bacilli not found (in sputum) by microscopy, but found by bacterial culture
18.85	Other specified miliary tuberculosis tubercle bacilli not found by bacteriological or histological examination, but tuberculosis confirmed by other methods [inoculation of animals
18.86	Other specified miliary tuberculosis tubercle bacilli not found by bacteriological or histological examination, but tuberculosis confirmed by other methods [inoculation of animals]
18.9	Miliary tuberculosis
18.9	Miliary tuberculosis, unspecified
18.91	Miliary tuberculosis, unspecified bacteriological or histological examination not done
18.92	Miliary tuberculosis, unspecified bacteriological or histological examination unknown (at present)
18.93	Miliary tuberculosis, unspecified tubercle bacilli found (in sputum) by microscopy
18.94	Miliary tuberculosis, unspecified tubercle bacilli not found (in sputum) by microscopy, but found by bacterial culture
18.95	Miliary tuberculosis, unspecified tubercle bacilli not found by bacteriological or histological examination, but tuberculosis confirmed by other methods [inoculation of animals
18.96	Miliary tuberculosis, unspecified tubercle bacilli not found by bacteriological or histological examination, but tuberculosis confirmed by other methods [inoculation of animals]
	Plague
20	Bubonic
20.1	Cellulocutaneous
20.2	Septicemic
20.3	Primary pneumonic
20.4	Secondary pneumonic
20.5	Pneumonic, unspecified
20.8	Other specified types of plague
20.9	Plague, unspecified
	Tularemia
21	Ulceroglandular tularemia
21.1	Enteric tularemia Tularemia:cryptogenic, intestinal, typhoidal
21.2	Pulmonary tularemia Bronchopneumonic tularemia
21.3	Oculoglandular tularemia
21.8	Other specified tularemia Tularemia: generalized or disseminated, glandular
21.9	Unspecified tularemia
	Anthrax
22	Cutaneous anthrax, Malignant pustule
22.1	Pulmonary anthrax, Respiratory anthrax, Wool-sorters' disease
22.2	Gastrointestinal anthrax
22.3	Anthrax septicemia
22.8	Other specified manifestations of anthrax
22.9	Anthrax, unspecified
	Brucellosis
23	Brucella melitensis
23.1	Brucella abortus
23.2	Brucella suis
23.3	Brucella canis
23.8	Other brucellosis Infection by more than one organism
23.9	Brucellosis, unspecified
	Glanders
	Melioidosis
	Rat-bite fever
26	Spirillary fever
26.1	Streptobacillary fever
26.9	Unspecified rat-bite fever
	Other zoonotic bacterial diseases
27	Listeriosis
27.1	Erysipelothrix infection
27.2	Pasteurellosis
27.8	Other specified zoonotic bacterial diseases
27.9	Unspecified zoonotic bacterial disease
	Leprosy
30	Lepromatous [type L] Lepromatous leprosy (macular) (diffuse) (infiltrated) (nodular) (neuritic)
30.1	Tuberculoid [type T] Tuberculoid leprosy (macular) (maculoanesthetic) (major) (minor) (neuritic)
30.2	Indeterminate [group I] Indeterminate [uncharacteristic] leprosy (macular) (neuritic)
30.3	Borderline [group B] Borderline or dimorphous leprosy (infiltrated) (neuritic)
30.8	Other specified leprosy
30.9	Leprosy, unspecified
	Diseases due to other mycobacteria
31	Pulmonary Infection by Mycobacterium: avium intracellulare [Battey bacillus] kansasii Battey disease
31.1	Cutaneous Buruli ulcer Infection by Mycobacterium: marinum [M. balnei] ulcerans
31.2	Disseminated Disseminated mycobacterium avium-intracellulare complex (DMAC), Mycobacterium avium-intracellulare complex (MAC) bacteremia
31.8	Other specified mycobacterial diseases
31.9	Unspecified diseases due to mycobacteria, Atypical mycobacterium infection NOS
	Diphtheria
32	Faucial diphtheria Membranous angina, diphtheritic
32.1	Nasopharyngeal diphtheria
32.2	Anterior nasal diphtheria
32.3	Laryngeal diphtheria, Laryngotracheitis, diphtheritic
32.8	Other specified diphtheria
32.81	Conjunctival diphtheria Pseudomembranous diphtheritic conjunctivitis
32.82	Diphtheritic myocarditis
32.83	Diphtheritic peritonitis
32.84	Diphtheritic cystitis
32.85	Cutaneous diphtheria
32.89	Other
32.9	Diphtheria, unspecified
	Whooping cough
33	Bordetella pertussis [B. pertussis]
33.1	Bordetella parapertussis [B. parapertussis]
33.8	Whooping cough due to other specified organism, Bordetella bronchiseptica [B. bronchiseptica]
33.9	Whooping cough, unspecified organism
	Streptococcal sore throat and scarlet fever
34	Streptococcal sore throat
34.1	Scarlet fever Scarlatina
	Erysipelas
	Meningococcal infection
36	Meningococcal meningitis Cerebrospinal fever (meningococcal) Meningitis: cerebrospinal epidemic
36.1	Meningococcal encephalitis
36.2	Meningococcemia Meningococcal septicemia
36.3	Waterhouse-Friderichsen syndrome, meningococcal Meningococcal hemorrhagic adrenalitis Meningococcic adrenal syndrome Waterhouse-Friderichsen syndrome NOS
36.4	Meningococcal carditis
36.4	Meningococcal carditis, unspecified
36.41	Meningococcal pericarditis
36.42	Meningococcal endocarditis
36.43	Meningococcal myocarditis
36.8	Other specified meningococcal infections
36.81	Meningococcal optic neuritis
36.82	Meningococcal arthropathy
36.89	Other
36.9	Meningococcal infection, unspecified
	Tetanus
	Septicemia
38	Streptococcal septicemia
38.1	Staphylococcal septicemia
38.1	Staphylococcal septicemia, unspecified
38.11	Methicillin susceptible Staphylococcus aureus septicemia MSSA septicemia, Staphylococcus aureus septicemia NOS
38.12	Methicillin resistant Staphylococcus aureus septicemia
38.19	Other staphylococcal septicemia
38.2	Pneumococcal septicemia [Streptococcus pneumoniae septicemia]
38.3	Septicemia due to anaerobes
38.4	Septicemia due to other gram-negative organisms
38.4	Gram-negative organism, unspecified
38.41	Hemophilus influenzae [H. influenzae]
38.42	Escherichia coli [E. coli]
38.43	Pseudomonas
38.44	Serratia
38.49	Other
38.8	Other specified septicemias
38.9	Unspecified septicemia
	Actinomycotic infections
39	Cutaneous Erythrasma Trichomycosis axillaris
39.1	PulmonaryThoracic actinomycosis
39.2	Abdominal
39.3	Cervicofacial
39.4	Madura foot)
39.8	Of other specified sites
39.9	Of unspecified site Actinomycosis NOS Maduromycosis NOS Nocardiosis NOS
	Other bacterial diseases
40	Gas gangrene Gas bacillus infection or gangrene, Infection by Clostridium: histolyticum oedematiens, perfringens [welchii], septicum sordellii, Malignant edema, Myonecrosis, clostridial, Myositis, clostridial
40.1	Rhinoscleroma
40.2	Whipple's disease Intestinal lipodystrophy
40.3	Necrobacillosis
40.4	Other specified botulism
40.41	Infant botulism
40.42	Wound botulism, Non-foodborne botulism NOS
40.8	Other specified bacterial diseases
40.81	Tropical pyomyositis
40.82	Toxic shock syndrome
40.89	Other
	Bacterial infection in conditions classified elsewhere and of unspecified site
41	Streptococcus
41	Streptococcus, unspecified
41.01	Group A
41.02	Group B
41.03	Group C
41.04	Group D [Enterococcus]
41.05	Group G
41.09	Other Streptococcus
41.1	Staphylococcus
41.1	Staphylococcus, unspecified
41.11	Methicillin susceptible Staphylococcus aureus, MSSA, Staphylococcus aureus NOS
41.12	Methicillin resistant Staphylococcus aureus Methicillin-resistant staphylococcus aureus (MRSA)
41.19	Other Staphylococcus
41.2	Pneumococcus
41.3	Friedländer's bacillus, Infection by Klebsiella pneumoniae
41.4	Escherichia coli [E.coli]
41.5	Hemophilus influenzae [H. influenzae]
41.6	Proteus (mirabilis) (morganii)
41.7	Pseudomonas
41.8	Other specified bacterial infections
41.81	Mycoplasma, Eaton's agent, Pleuropneumonia-like organisms [PPLO]
41.82	Bacteroides fragilis
41.83	Clostridium perfringens
41.84	Other anaerobes, Gram-negative anaerobes
41.85	Other gram-negative organisms, Aerobacter aerogenes, Gram-negative bacteria NOS, Mima polymorpha, Serratia
41.86	Helicobacter pylori (H. pylori)
41.89	Other specified bacteria
41.9	Bacterial infection, unspecified
	Human immunodeficiency virus [HIV] disease
	Acute poliomyelitis
45	Acute paralytic poliomyelitis specified as bulbar
45	Acute paralytic poliomyelitis specified as bulbar, poliovirus, unspecified type
45.01	Acute paralytic poliomyelitis specified as bulbar, poliovirus type I
45.02	Acute paralytic poliomyelitis specified as bulbar, poliovirus type II
45.03	Acute paralytic poliomyelitis specified as bulbar,
45.1	Acute poliomyelitis with other paralysis
45.1	Acute poliomyelitis with other paralysis
45.11	Acute poliomyelitis with other paralysis
45.12	Acute poliomyelitis with other paralysis
45.13	Acute poliomyelitis with other paralysis
45.14	Acute poliomyelitis with other paralysis
45.15	Acute poliomyelitis with other paralysis
45.16	Acute poliomyelitis with other paralysis
45.2	Acute nonparalytic poliomyelitis
45.2	Acute nonparalytic poliomyelitis
45.21	Acute nonparalytic poliomyelitis
45.22	Acute nonparalytic poliomyelitis
45.23	Acute nonparalytic poliomyelitis
45.24	Acute nonparalytic poliomyelitis
45.25	Acute nonparalytic poliomyelitis
45.26	Acute nonparalytic poliomyelitis
45.9	Acute poliomyelitis,
45.9	Acute poliomyelitis, unspecified
45.91	Acute poliomyelitis, unspecified
45.92	Acute poliomyelitis, unspecified
45.93	Acute poliomyelitis, unspecified
45.94	Acute poliomyelitis, unspecified
45.95	Acute poliomyelitis, unspecified
45.96	Acute poliomyelitis, unspecified
	Slow virus infections and prion diseases of central nervous system
46	Kuru
46.1	Jakob-Creutzfeldt disease
46.11	Variant Creutzfeldt-Jakob disease, vCJD
46.19	Other and unspecified Creutzfeldt-Jakob disease, CJD
46.2	Subacute sclerosing panencephalitis
46.3	Progressive multifocal leukoencephalopathy
46.7	Other specified prion diseases of central nervous system
46.71	Gerstmann-Sträussler-Scheinker syndrome, GSS syndrome
46.72	Fatal familial insomnia, FFI
46.79	Other and unspecified prion disease of central nervous system
46.8	Other specified slow virus infection of central nervous system
46.9	Unspecified slow virus infection of central nervous system
	Meningitis due to enterovirus
47	Coxsackie virus
47.1	ECHO virus, Meningo-eruptive syndrome
47.8	Other specified viral meningitis
47.9	Unspecified viral meningitis, Viral meningitis NOS
	Other enterovirus diseases of central nervous system, Boston exanthem
	Other non-arthropod-borne viral diseases of central nervous system
49	Lymphocytic choriomeningitis, Lymphocytic:meningitis (serous) (benign), meningoencephalitis (serous) (benign)
49.1	Meningitis due to adenovirus
49.8	Other specified non-arthropod-borne viral diseases of central nervous system
49.9	Unspecified non-arthropod-borne viral diseases of central nervous system, Viral encephalitis NOS
	Smallpox
50	Variola major, Hemorrhagic (pustular) smallpox, Malignant smallpox, Purpura variolosa
50.1	Alastrim, Variola minor
50.2	Modified smallpox, Varioloid
50.9	Smallpox, unspecified
	Cowpox and paravaccinia
51	Cowpox and vaccinia not from vaccination
51.01	Cowpox
51.02	Vaccinia not from vaccination
51.1	Pseudocowpox, Milkers' node
51.2	Contagious pustular dermatitis, Ecthyma contagiosum, Orf
51.9	Paravaccinia, unspecified
	Chickenpox
52	Postvaricella encephalitis, Postchickenpox encephalitis
52.1	Varicella (hemorrhagic) pneumonitis
52.2	Postvaricella myelitis, Postchickenpox myelitis
52.7	With other specified complications
52.8	With unspecified complication
52.9	Varicella without mention of complication, Chickenpox NOS, Varicella NOS
	Herpes zoster
53	With meningitis
53.1	With other nervous system complications
53.1	With unspecified nervous system complication
53.11	Geniculate herpes zoster, Herpetic geniculate ganglionitis
53.12	Postherpetic trigeminal neuralgia
53.13	Postherpetic polyneuropathy
53.14	Herpes zoster myelitis
53.19	Other
53.2	With ophthalmic complications
53.2	Herpes zoster dermatitis of eyelid, Herpes zoster ophthalmicus
53.21	Herpes zoster keratoconjunctivitis
53.22	Herpes zoster iridocyclitis
53.29	Other
53.7	With other specified complications
53.71	Otitis externa due to herpes zoster
53.79	Other
53.8	With unspecified complication
53.9	Herpes zoster without mention of complication, Herpes zoster NOS
	Herpes simplex
54	Eczema herpeticum, Kaposi's varicelliform eruption
54.1	Genital herpes
54.1	Genital herpes, unspecified, Herpes progenitalis
54.11	Herpetic vulvovaginitis
54.12	Herpetic ulceration of vulva
54.13	Herpetic infection of penis
54.19	Other
54.2	Herpetic gingivostomatitis
54.3	Herpetic meningoencephalitis, Herpes encephalitis, Simian B disease
54.4	With ophthalmic complications
54.4	With unspecified ophthalmic complication
54.41	Herpes simplex dermatitis of eyelid
54.42	Dendritic keratitis
54.43	Herpes simplex disciform keratitis
54.44	Herpes simplex iridocyclitis
54.49	Other
54.5	Herpetic septicemia
54.6	Herpetic whitlow, Herpetic felon
54.7	With other specified complications
54.71	Visceral herpes simplex
54.72	Herpes simplex meningitis
54.73	Herpes simplex otitis externa
54.74	Herpes simplex myelitis
54.79	Other
54.8	With unspecified complication
54.9	Herpes simplex without mention of complication
	Measles
	Postmeasles encephalitis
55.1	Postmeasles pneumonia
55.2	Postmeasles otitis media
55.7	With other specified complications
55.71	Measles keratoconjunctivitis
55.79	Other
55.8	With unspecified complication
55.9	Measles without mention of complication
	Rubella
56	With neurological complications
56	With unspecified neurological complication
56.01	Encephalomyelitis due to rubella, Encephalitis due to rubella, Meningoencephalitis due to rubella
56.09	Other
56.7	With other specified complications
56.71	Arthritis due to rubella
56.79	Other
56.8	With unspecified complications
56.9	Rubella without mention of complication
	Other viral exanthemata
57	Erythema infectiosum [fifth disease]
57.8	Other specified viral exanthemata
57.9	Viral exanthem, unspecified
	Other human herpesvirus
58.1	Roseola infantum, Exanthema subitum [sixth disease]
58.1	Roseola infantum, unspecified, Exanthema subitum [sixth disease], unspecified
58.11	Roseola infantum due to human herpesvirus 6, Exanthema subitum [sixth disease] due to human herpesvirus 6
58.12	Roseola infantum due to human herpesvirus 7, Exanthema subitum [sixth disease] due to human herpesvirus 7
58.2	Other human herpesvirus encephalitis
58.21	Human herpesvirus 6 encephalitis
58.29	Other human herpesvirus encephalitis, Human herpesvirus 7 encephalitis
58.8	Other human herpesvirus infections
58.81	Human herpesvirus 6 infection
58.82	Human herpesvirus 7 infection
58.89	Other human herpesvirus infection Human herpesvirus 8 infection
	Other poxvirus infections
59	Other orthopoxvirus infections
59	Orthopoxvirus infection, unspecified
59.01	Monkeypox
59.09	Other orthopoxvirus infection
59.1	Other parapoxvirus infections
59.1	Parapoxvirus infection, unspecified
59.11	Bovine stomatitis
59.12	Sealpox
59.19	Other parapoxvirus infections
59.2	Yatapoxvirus infections
59.2	Yatapoxvirus infection, unspecified
59.21	Tanapox
59.22	Yaba monkey tumor virus
59.8	Other poxvirus infections
59.9	Poxvirus infections, unspecified
	Yellow fever
	Sylvatic Yellow fever: jungle sylvan
60.1	Urban
60.9	Yellow fever, unspecified
	Dengue
	Mosquito-borne viral encephalitis
62	Japanese encephalitis Japanese B encephalitis
62.1	Western equine encephalitis
62.2	Eastern equine encephalitis
62.3	St. Louis encephalitis
62.4	Australian encephalitis
62.5	California virus encephalitis
62.8	Other specified mosquito-borne viral encephalitis
	Tick-borne viral encephalitis
63	Russian spring-summer [taiga] encephalitis
63.1	Louping ill
63.2	Central European encephalitis
63.8	Other specified tick-borne viral encephalitis
63.9	Tick-borne viral encephalitis, unspecified
64	Viral encephalitis transmitted by other and unspecified arthropods
65	Arthropod-borne hemorrhagic fever
65	Crimean hemorrhagic fever [CHF Congo virus, Central Asian hemorrhagic fever
65.1	Omsk hemorrhagic fever
65.2	Kyasanur Forest disease
65.3	Other tick-borne hemorrhagic fever
65.4	Mosquito-borne hemorrhagic fever
65.8	Other specified arthropod-borne hemorrhagic fever
65.9	Arthropod-borne hemorrhagic fever, unspecified
	Other arthropod-borne viral diseases
66	Phlebotomus fever
66.1	Tick-borne fever
66.2	Venezuelan equine fever
66.3	Other mosquito-borne fever
66.4	West Nile fever
66.4	West Nile fever, unspecified
66.41	West Nile fever with encephalitis
66.42	West Nile fever with other neurologic manifestation
66.49	West Nile fever with other complications
66.8	Other specified arthropod-borne viral diseases
66.9	Arthropod-borne viral disease, unspecified
70	Viral hepatitis A with hepatic coma
70	Viral hepatitis A with hepatic coma acute or unspecified, without mention of hepatitis delta
70.01	Viral hepatitis A with hepatic coma acute or unspecified, with hepatitis delta
70.02	Viral hepatitis A with hepatic coma chronic, without mention of hepatitis delta
70.03	Viral hepatitis A with hepatic coma Viral hepatitis A with hepatic coma
70.1	Viral hepatitis A with hepatic coma
70.1	Viral hepatitis A without mention of hepatic coma acute or unspecified, without mention of hepatitis delta
70.11	Viral hepatitis A without mention of hepatic coma acute or unspecified, with hepatitis delta
70.12	Viral hepatitis A without mention of hepatic coma chronic, without mention of hepatitis delta
70.13	Viral hepatitis A without mention of hepatic coma Viral hepatitis A with hepatic coma
70.2	Viral hepatitis B with hepatic coma
70.2	Viral hepatitis B with hepatic coma acute or unspecified, without mention of hepatitis delta
70.21	Viral hepatitis B with hepatic coma acute or unspecified, with hepatitis delta
70.22	Viral hepatitis B with hepatic coma chronic, without mention of hepatitis delta
70.23	Viral hepatitis B with hepatic coma chronic, with hepatitis delta
70.3	Viral hepatitis B without mention of hepatic coma
70.3	Viral hepatitis B without mention of hepatic coma acute or unspecified, with hepatitis delta
70.31	Viral hepatitis B without mention of hepatic coma coma chronic, without mention of hepatitis delta
70.32	Viral hepatitis B without mention of hepatic coma chronic, without mention of hepatitis delta
70.33	Viral hepatitis B without mention of hepatic coma coma chronic, with hepatitis delta
70.4	Other specified viral hepatitis with hepatic coma
70.41	Acute hepatitis C with hepatic coma
70.42	Hepatitis delta without mention of active hepatitis B disease with hepatic coma
70.43	Hepatitis E with hepatic coma
70.44	Chronic hepatitis C with hepatic coma
70.49	Other specified viral hepatitis with hepatic coma
70.5	Other specified viral hepatitis without mention of hepatic coma
70.51	Acute hepatitis C without mention of hepatic coma
70.52	Hepatitis delta without mention of active hepatitis B disease or hepatic coma
70.53	Hepatitis E without mention of hepatic coma
70.54	Chronic hepatitis C without mention of hepatic coma
70.59	Other specified viral hepatitis without mention of hepatic coma
70.6	Unspecified viral hepatitis with hepatic coma
70.7	Unspecified viral hepatitis C
70.7	Unspecified viral hepatitis C without hepatic coma
70.71	Unspecified viral hepatitis C with hepatic coma
70.9	Unspecified viral hepatitis without mention of hepatic coma
71	Rabies
	Mumps
72	Mumps orchitis
72.1	Mumps meningitis
72.2	Mumps encephalitis
72.3	Mumps pancreatitis
72.7	Mumps with other specified complications
72.71	Mumps hepatitis
72.72	Mumps polyneuropathy
72.79	Other
72.8	Mumps with unspecified complication
72.9	Mumps without mention of complication
	Ornithosis
73	With pneumonia
73.7	With other specified complications
73.8	With unspecified complication
73.9	Ornithosis, unspecified
	Specific diseases due to Coxsackie virus
74	Herpangina
74.1	Epidemic pleurodynia
74.2	Coxsackie carditis
74.2	Coxsackie carditis, unspecified
74.21	Coxsackie pericarditis
74.22	Coxsackie endocarditis
74.23	Coxsackie myocarditis
74.3	Hand, foot, and mouth disease
74.8	Other specified diseases due to Coxsackie virus
75	Infectious mononucleosis
	Trachoma
76	Initial stage
76.1	Active stage
76.9	Trachoma, unspecified, Trachoma NOS
	Other diseases of conjunctiva due to viruses and Chlamydiae
77	Inclusion conjunctivitis
77.1	Epidemic keratoconjunctivitis
77.2	Pharyngoconjunctival fever
77.3	Other adenoviral conjunctivitis
77.4	Epidemic hemorrhagic conjunctivitis
77.8	Other viral conjunctivitis
77.9	Unspecified diseases of conjunctiva due to viruses and Chlamydiae
77.98	Due to Chlamydiae
77.99	Due to viruses
78	Other diseases due to viruses and Chlamydiae
78.1	Viral warts
78.1	Viral warts, unspecified
78.11	Condyloma acuminatum
78.12	Plantar wart
78.19	Other specified viral warts
78.2	Sweating fever
78.3	Cat-scratch disease
78.4	Foot and mouth disease
78.5	Cytomegaloviral disease
78.6	Hemorrhagic nephrosonephritis
78.7	Arenaviral hemorrhagic fever
78.8	Other specified diseases due to viruses and Chlamydiae
78.89	Other specified diseases due to viruses
	Viral and chlamydial infection in conditions classified elsewhere and of unspecified site
79	Adenovirus
79.1	ECHO virus
79.2	Coxsackie virus
79.3	Rhinovirus
79.4	Human papillomavirus
79.5	Retrovirus
79.5	Retrovirus, unspecified
79.51	Human T-cell lymphotrophic virus, type I [HTLV-I]
79.52	Human T-cell lymphotrophic virus, type II [HTLV-II]
79.53	Human immunodeficiency virus, type 2 [HIV-2]
79.59	Other specified retrovirus
79.6	Respiratory syncytial virus (RSV)
79.8	Other specified viral and chlamydial infections
79.81	Hantavirus
79.82	SARS-associated coronavirus
79.83	Parvovirus B19
79.88	Other specified chlamydial infection
79.89	Other specified viral infection
79.9	Unspecified viral and chlamydial infections
79.98	Unspecified chlamydial infection
79.99	Unspecified viral infection
80	Louse-borne [epidemic] typhus
	Other typhus
81	Murine [endemic] typhus
81.1	Brill's disease
81.2	Scrub typhus
81.9	Typhus, unspecified
	Tick-borne rickettsioses
82	Spotted fevers
82.1	Boutonneuse fever
82.2	North Asian tick fever
82.3	Queensland tick typhus
82.4	Ehrlichiosis
82.4	Ehrlichiosis, unspecified
82.41	Ehrlichiosis chaffeensis [E. chaffeensis]
82.49	Other ehrlichiosis
82.8	Other specified tick-borne rickettsioses
82.9	Tick-borne rickettsiosis, unspecified
	Other rickettsioses
83	Q fever
83.1	Trench fever
83.2	Rickettsialpox
83.8	Other specified rickettsioses
83.9	Rickettsiosis, unspecified
	Malaria
84	Falciparum malaria [malignant tertian]
84.1	Vivax malaria [benign tertian]
84.2	Quartan malaria
84.3	Ovale malaria
84.4	Other malaria
84.5	Mixed malaria
84.6	Malaria, unspecified
84.7	Induced malaria
84.8	Blackwater fever
84.9	Other pernicious complications of malaria
	Leishmaniasis
85	Visceral [kala-azar]
85.1	Cutaneous, urban
85.2	Cutaneous, Asian desert
85.3	Cutaneous, Ethiopian
85.4	Cutaneous, American
85.5	Mucocutaneous (American)
85.9	Leishmaniasis, unspecified
	Trypanosomiasis
86	Chagas' disease with heart involvement
86.1	Chagas' disease with other organ involvement
86.2	Chagas' disease without mention of organ involvement
86.3	Gambian trypanosomiasis
86.4	Rhodesian trypanosomiasis
86.5	African trypanosomiasis, unspecified
86.9	Trypanosomiasis, unspecified
	Relapsing fever
87	Louse-borne
87	Louse-borne
87.1	Tick-borne
87.9	Relapsing fever, unspecified
	Other arthropod-borne diseases
88	Bartonellosis
88.8	Other specified arthropod-borne diseases
88.81	Lyme disease
88.82	Babesiosis
88.89	Other
88.9	Arthropod-borne disease, unspecified
	Congenital syphilis
90	Early congenital syphilis, symptomatic
90.1	Early congenital syphilis, latent
90.2	Early congenital syphilis, unspecified
90.3	Syphilitic interstitial keratitis
90.4	Juvenile neurosyphilis
90.4	Juvenile neurosyphilis, unspecified
90.41	Congenital syphilitic encephalitis
90.42	Congenital syphilitic meningitis
90.49	Other
90.5	Other late congenital syphilis, symptomatic
90.6	Late congenital syphilis, latent
90.7	Late congenital syphilis, unspecified
90.9	Congenital syphilis, unspecified
	Early syphilis, symptomatic
91	Genital syphilis (primary)
91.1	Primary anal syphilis
91.2	Other primary syphilis
91.3	Secondary syphilis of skin or mucous membranes
91.4	Adenopathy due to secondary syphilis
91.5	Uveitis due to secondary syphilis
91.5	Syphilitic uveitis, unspecified
91.51	Syphilitic chorioretinitis (secondary)
91.52	Syphilitic iridocyclitis (secondary)
91.6	Secondary syphilis of viscera and bone
91.61	Secondary syphilitic periostitis
91.62	Secondary syphilitic hepatitis
91.69	Other viscera
91.7	Secondary syphilis, relapse
91.8	Other forms of secondary syphilis
91.81	Acute syphilitic meningitis (secondary)
91.82	Syphilitic alopecia
91.89	Other
91.9	Unspecified secondary syphilis
	Early syphilis latent
92	Early syphilis
92.9	Early syphilis
	Cardiovascular syphilis
93	Aneurysm of aorta specified as syphilitic
93.1	Syphilitic aortitis
93.2	Syphilitic endocarditis
93.2	Valve, unspecified
93.21	Mitral valve
93.22	Aortic valve Syphilitic aortic incompetence or stenosis
93.23	Tricuspid valve
93.24	Pulmonary valve
93.8	Other specified cardiovascular syphilis
93.81	Syphilitic pericarditis
93.82	Syphilitic myocarditis
93.89	Other
93.9	Cardiovascular syphilis, unspecified
	Neurosyphilis
94.1	General paresis
94.2	Syphilitic meningitis
94.3	Asymptomatic neurosyphilis
94.8	Other specified neurosyphilis
94.81	Syphilitic encephalitis
94.82	Syphilitic Parkinsonism
94.83	Syphilitic disseminated retinochoroiditis
94.84	Syphilitic optic atrophy
94.85	Syphilitic retrobulbar neuritis
94.86	Syphilitic acoustic neuritis
94.87	Syphilitic ruptured cerebral aneurysm
94.89	Other
94.9	Neurosyphilis, unspecified
	Other forms of late syphilis, with symptoms
95	Syphilitic episcleritis
95.1	Syphilis of lung
95.2	Syphilitic peritonitis
95.3	Syphilis of liver
95.4	Syphilis of kidney
95.5	Syphilis of bone
95.6	Syphilis of muscle
95.7	Syphilis of synovium, tendon, and bursa
95.8	Other specified forms of late symptomatic syphilis
95.9	Late symptomatic syphilis, unspecified
96	Late syphilis, latent
	Other and unspecified syphilis
97	Late syphilis, unspecified
97.1	Latent syphilis, unspecified
97.9	Syphilis, unspecified
	Gonococcal infections
98	Acute, of lower genitourinary tract
98.1	Acute, of upper genitourinary tract
98.1	Gonococcal infection (acute) of upper genitourinary tract, site unspecified
98.11	Gonococcal cystitis (acute) Gonorrhea (acute) of bladder
98.12	Gonococcal prostatitis (acute)
98.13	Gonococcal epididymo-orchitis (acute) Gonococcal orchitis (acute)
98.14	Gonococcal seminal vesiculitis (acute) Gonorrhea (acute) of seminal vesicle
98.15	Gonococcal cervicitis (acute) Gonorrhea (acute) of cervix
98.16	Gonococcal endometritis (acute) Gonorrhea (acute) of uterus
98.17	Gonococcal salpingitis, specified as acute
98.19	Other
98.4	Gonococcal infection of eye
98.4	Gonococcal conjunctivitis (neonatorum)
98.41	Gonococcal iridocyclitis
98.42	Gonococcal endophthalmia
98.43	Gonococcal keratitis
98.49	Other
98.5	Gonococcal infection of joint
98.5	Gonococcal arthritis
98.51	Gonococcal synovitis and tenosynovitis
98.52	Gonococcal bursitis
98.53	Gonococcal spondylitis
98.59	Other
98.6	Gonococcal infection of pharynx
98.7	Gonococcal infection of anus and rectum
98.8	Gonococcal infection of other specified sites
98.81	Gonococcal keratosis (blennorrhagica)
98.82	Gonococcal meningitis
98.83	Gonococcal pericarditis
98.84	Gonococcal endocarditis
98.85	Other gonococcal heart disease
98.86	Gonococcal peritonitis
98.89	Other
	Other venereal diseases
99	Chancroid
99.1	Lymphogranuloma venereum
99.2	Granuloma inguinale
99.3	Reiter's disease
99.4	Other nongonococcal urethritis [NGU]
99.4	Unspecified
99.41	Chlamydia trachomatis
99.49	Other specified organism
99.5	Other venereal diseases due to Chlamydia trachomatis
99.5	Unspecified site
99.51	Pharynx
99.52	Anus and rectum
99.53	Lower genitourinary sites
99.54	Other genitourinary sites
99.55	Unspecified genitourinary site
99.56	Peritoneum
99.59	Other specified site
99.8	Other specified venereal diseases
99.9	Venereal disease, unspecified
	Leptospirosis
100	Leptospirosis icterohemorrhagica
100.8	Other specified leptospiral infections
100.81	Leptospiral meningitis (aseptic)
100.89	Other Fever: Fort Bragg pretibial swamp
100.9	Leptospirosis, unspecified
101	Vincent's angina
	Yaws
102	Initial lesions
102.1	Multiple papillomata and wet crab yaws
102.2	Other early skin lesions
102.3	Hyperkeratosis
102.4	Gummata and ulcers
102.5	Gangosa
102.6	Bone and joint lesions
102.7	Other manifestations
102.8	Latent yaws
102.9	Yaws, unspecified
	Pinta
103	Primary lesions
103.1	Intermediate lesions
103.2	Late lesions
103.3	Mixed lesions
103.9	Pinta, unspecified
	Other spirochetal infection
104	Nonvenereal endemic syphilis
104.8	Other specified spirochetal infections
104.9	Spirochetal infection, unspecified
112.4	Of lung
112.5	Disseminated
112.8	Of other specified sites
112.81	Candidal endocarditis
112.82	Candidal otitis externa
112.83	Candidal meningitis
112.84	Candidal esophagitis
112.85	Candidal enteritis
112.89	Other
112.9	Of unspecified site
	Coccidioidomycosis
114	Primary coccidioidomycosis (pulmonary)
114.1	Primary extrapulmonary coccidioidomycosis
114.2	Coccidioidal meningitis
114.3	Other forms of progressive coccidioidomycosis
114.4	Chronic pulmonary coccidioidomycosis
114.5	Pulmonary coccidioidomycosis, unspecified
114.9	Coccidioidomycosis, unspecified
	Histoplasmosis
115	Infection by Histoplasma capsulatum without mention of manifestation
115.01	Infection by Histoplasma capsulatum meningitis
115.02	Infection by Histoplasma capsulatum retinitis
115.03	Infection by Histoplasma capsulatum pericarditis
115.04	Infection by Histoplasma capsulatum endocarditis
115.05	Infection by Histoplasma capsulatum pneumonia
115.09	Infection by Histoplasma capsulatum other
115.1	Infection by Histoplasma duboisii
115.1	Infection by Histoplasma duboisii without mention of manifestation
115.11	Infection by Histoplasma duboisii meningitis
115.12	Infection by Histoplasma duboisii retinitis
115.13	Infection by Histoplasma duboisii pericarditis
115.14	Infection by Histoplasma duboisii endocarditis
115.15	Infection by Histoplasma duboisii pneumonia
115.19	Infection by Histoplasma duboisii other
115.9	Histoplasmosis, unspecified
115.9	Histoplasmosis, unspecified without mention of manifestation
115.91	Histoplasmosis, unspecified meningitis
115.92	Histoplasmosis, unspecified retinitis
115.93	Histoplasmosis, unspecified pericarditis
115.94	Histoplasmosis, unspecified endocarditis
115.95	Histoplasmosis, unspecified pneumonia
115.9.9	Histoplasmosis, unspecified other
	Blastomycotic infection
116	Blastomycosis
116.1	Paracoccidioidomycosis
116.2	Lobomycosis
	Other mycoses
117	Rhinosporidiosis
117.1	Sporotrichosis
117.2	Chromoblastomycosis
117.3	Aspergillosis
117.4	Mycotic mycetomas
117.5	Cryptococcosis
117.6	Allescheriosis [Petriellidosis]
117.7	Zygomycosis [Phycomycosis or Mucormycosis]
117.8	Infection by dematiacious fungi [Phaehyphomycosis]
117.9	Other and unspecified mycoses
118	Opportunistic mycosesInfection of skin, subcutaneous tissues, and/or organs by a wide variety of fungi generally considered to be pathogenic to compromised hosts only (e.g., infection by species of Alternaria, Dreschlera, Fusarium
129	Intestinal parasitism, unspecified
	Toxoplasmosis
130	Meningoencephalitis due to toxoplasmosis
130.1	Conjunctivitis due to toxoplasmosis
130.2	Chorioretinitis due to toxoplasmosis
130.3	Myocarditis due to toxoplasmosis
130.4	Pneumonitis due to toxoplasmosis
130.5	Hepatitis due to toxoplasmosis
130.7	Toxoplasmosis of other specified sites
130.8	Multisystemic disseminated toxoplasmosis
130.9	Toxoplasmosis, unspecified
	Trichomoniasis
131	Urogenital trichomoniasis
131	Urogenital trichomoniasis, unspecified
131.01	Trichomonal vulvovaginitis
131.02	Trichomonal urethritis
131.03	Trichomonal prostatitis
131.09	Other
131.8	Other specified sites
131.9	Trichomoniasis, unspecified
135	Sarcoidosis
	Bacterial meningitis
320	Hemophilus meningitis
320.1	Pneumococcal meningitis
320.2	Streptococcal meningitis
320.3	Staphylococcal meningitis
320.7	Meningitis in other bacterial diseases classified elsewhere
320.8	Meningitis due to other specified bacteria
320.81	Anaerobic meningitis
320.82	Meningitis due to gram-negative bacteria, not elsewhere classified
320.89	Meningitis due to other specified bacteria
320.9	Meningitis due to unspecified bacterium
	Meningitis due to other organisms
321	Cryptococcal meningitis
321.1	Meningitis in other fungal diseases
321.2	Meningitis due to viruses not elsewhere classified
321.3	Meningitis due to trypanosomiasis
321.4	Meningitis in sarcoidosis
321.8	Meningitis due to other nonbacterial organisms classified elsewhere
	Meningitis of unspecified cause
322.1	Eosinophilic meningitis
322.9	Meningitis, unspecified
	Encephalitis, myelitis, and encephalomyelitis
323	Encephalitis, myelitis, and encephalomyelitis in viral diseases classified elsewhere
323.01	Encephalitis and encephalomyelitis in viral diseases classified elsewhere
323.02	Myelitis in viral diseases classified elsewhere
323.1	Encephalitis, myelitis, and encephalomyelitis in rickettsial diseases classified
323.2	Encephalitis, myelitis, and encephalomyelitis in protozoal diseases classified elsewhere
323.4	Other encephalitis, myelitis, and encephalomyelitis due to infection classified elsewhere
323.41	Other encephalitis and encephalomyelitis due to infection classified elsewhere
323.42	Other myelitis due to infection classified elsewhere
323.5	Encephalitis, myelitis, and encephalomyelitis following immunization procedures
323.51	Encephalitis and encephalomyelitis following immunization procedures
323.52	Myelitis following immunization procedures
323.6	Postinfectious encephalitis, myelitis, and encephalomyelitis
323.61	Infectious acute disseminated encephalomyelitis (ADEM)
323.62	Other postinfectious encephalitis and encephalomyelitis
	Intracranial and intraspinal abscess
324	Intracranial abscess
324.1	Intraspinal abscess
324.9	Of unspecified site
357	Acute infective polyneuritis
360	Purulent endophthalmitis
360	Purulent endophthalmitis, unspecified
360.01	Acute endophthalmitis
360.02	Panophthalmitis
360.03	Chronic endophthalmitis
360.04	Vitreous abscess
360.1	Other endophthalmitis
360.11	Sympathetic uveitis
363	Focal chorioretinitis and focal retinochoroiditis
363	Focal chorioretinitis, unspecified
363.01	Focal choroiditis and chorioretinitis, juxtapapillary
363.03	Focal choroiditis and chorioretinitis of other posterior pole
363.04	Focal choroiditis and chorioretinitis, peripheral
363.05	Focal retinitis and retinochoroiditis, juxtapapillary
363.06	Focal retinitis and retinochoroiditis, macular or paramacular
363.07	Focal retinitis and retinochoroiditis of other posterior pole
363.08	Focal retinitis and retinochoroiditis, peripheral
363.1	Disseminated chorioretinitis and disseminated retinochoroiditis
363.1	Disseminated chorioretinitis, unspecified
363.11	Disseminated choroiditis and chorioretinitis, posterior pole
363.12	Disseminated choroiditis and chorioretinitis, peripheral
363.13	Disseminated choroiditis and chorioretinitis, generalized
363.14	Disseminated retinitis and retinochoroiditis, metastatic
363.15	Disseminated retinitis and retinochoroiditis, pigment epitheliopathy
363.2	Other and unspecified forms of chorioretinitis and retinochoroiditis
363.2	Chorioretinitis, unspecified
363.21	Pars planitis
364	Acute and subacute iridocyclitis
364	Acute and subacute iridocyclitis, unspecified
364.01	Primary iridocyclitis
364.02	Recurrent iridocyclitis
364.03	Secondary iridocyclitis, infectious
364.04	Secondary iridocyclitis, noninfectious
364.05	Hypopyon
364.23	Lens-induced iridocyclitis
364.3	Unspecified iridocyclitis
370	Corneal ulcer
370	Corneal ulcer, unspecified
370.01	Marginal corneal ulcer
370.02	Ring corneal ulcer
370.03	Central corneal ulcer
370.04	Hypopyon ulcer
370.05	Mycotic corneal ulcer
370.06	Perforated corneal ulcer
370.07	Mooren's ulcer
370.2	Superficial keratitis without conjunctivitis
370.2	Superficial keratitis, unspecified
370.21	Punctate keratitis
370.22	Macular keratitis
370.23	Filamentary keratitis
370.24	Photokeratitis
370.3	Certain types of keratoconjunctivitis
370.31	Phlyctenular keratoconjunctivitis
370.32	Limbar and corneal involvement in vernal conjunctivitis
370.33	Keratoconjunctivitis sicca, not specified as Sjögren's
370.34	Exposure keratoconjunctivitis
370.35	Neurotrophic keratoconjunctivitis
370.4	Other and unspecified keratoconjunctivitis
370.4	Keratoconjunctivitis, unspecified
370.44	Keratitis or keratoconjunctivitis in exanthema
370.49	Other
370.5	Interstitial and deep keratitis
370.5	Interstitial keratitis, unspecified
370.52	Diffuse interstitial keratitis
370.54	Sclerosing keratitis
370.55	Corneal abscess
370.59	Other
370.8	Other forms of keratitis
370.9	Unspecified keratitis
372	Acute conjunctivitis
372	Acute conjunctivitis, unspecified
372.01	Serous conjunctivitis, except viral
372.02	Acute follicular conjunctivitis
372.03	Other mucopurulent conjunctivitis
372.04	Pseudomembranous conjunctivitis
372.13	Vernal conjunctivitis
372.15	Parasitic conjunctivitis
372.2	Blepharoconjunctivitis
372.2	Blepharoconjunctivitis, unspecified
372.21	Angular blepharoconjunctivitis
372.22	Contact blepharoconjunctivitis
372.3	Conjunctivitis, unspecified
372.33	Conjunctivitis in mucocutaneous disease
372.34	Pingueculitis
372.39	Other
373	Blepharitis
373	Blepharitis, unspecified
373.01	Ulcerative blepharitis
373.02	Squamous blepharitis
373.12	Hordeolum internum
373.13	Abscess of eyelid
373.2	Chalazion
373.6	Parasitic infestation of eyelid
375.3	Acute and unspecified inflammation of lacrimal passages
375.3	Dacryocystitis, unspecified
375.31	Acute canaliculitis, lacrimal
375.32	Acute dacryocystitis
375.33	Phlegmonous dacryocystitis
376	Acute inflammation of orbit, unspecified
376.01	Orbital cellulitis
376.02	Orbital periostitis
376.03	Orbital osteomyelitis
376.12	Orbital myositis
376.13	Parasitic infestation of orbit
379	Scleritis and episcleritis
379	Scleritis, unspecified
379.01	Episcleritis periodica fugax
379.02	Nodular episcleritis
379.03	Anterior scleritis
379.04	Scleromalacia perforans
379.05	Scleritis with corneal involvement
379.06	Brawny scleritis
379.07	Posterior scleritis
379.09	Other
379.29	Other disorders of vitreous
380	Perichondritis and chondritis of pinna
380	Perichondritis of pinna, unspecified
380.01	Acute perichondritis of pinna
380.1	Infective otitis externa
380.1	Infective otitis externa, unspecified
380.11	Acute infection of pinna
380.12	Acute swimmers' ear
380.14	Malignant otitis externa
380.2	Other otitis externa
380.21	Cholesteatoma of external ear
380.22	Other acute otitis externa
381	Acute nonsuppurative otitis media
381	Acute nonsuppurative otitis media, unspecified
381.01	Acute serous otitis media
381.02	Acute mucoid otitis media
381.03	Acute sanguinous otitis media
381.5	Eustachian salpingitis
381.5	Eustachian salpingitis, unspecified
381.51	Acute Eustachian salpingitis
382	Acute suppurative otitis media
382	Acute suppurative otitis media without spontaneous rupture of ear drum
382.01	Acute suppurative otitis media with spontaneous rupture of ear drum
382.02	Acute suppurative otitis media in diseases classified elsewhere
382.4	Unspecified suppurative otitis media
382.9	Unspecified otitis media
383	Acute mastoiditis
383	Acute mastoiditis without complications
383.01	Subperiosteal abscess of mastoid
383.02	Acute mastoiditis with other complications
383.2	Petrositis
383.2	Petrositis, unspecified
383.21	Acute petrositis
383.9	Unspecified mastoiditis
384	Acute myringitis without mention of otitis media
384	Acute myringitis, unspecified
384.01	Bullous myringitis
384.09	Other
386.33	Suppurative labyrinthitis
390	Rheumatic fever without mention of heart involvement
	Rheumatic fever with heart involvement
391	Acute rheumatic pericarditis
391.1	Acute rheumatic endocarditis
391.2	Acute rheumatic myocarditis
391.8	Other acute rheumatic heart disease
391.9	Acute rheumatic heart disease, unspecified
398	Rheumatic myocarditis
	Acute pericarditis
420	Acute pericarditis in diseases classified elsewhere
420.9	Other and unspecified acute pericarditis
420.9	Acute pericarditis, unspecified
420.91	Acute idiopathic pericarditis
420.99	Other Pericarditis (acute): pneumococcal purulent staphylococcal streptococcal
421	Acute and subacute endocarditis
421	Acute and subacute bacterial endocarditis
421.1	Acute and subacute infective endocarditis in diseases classified elsewhere
421.9	Acute endocarditis, unspecified
	Acute myocarditis
422	Acute myocarditis in diseases classified elsewhere
422.9	Other and unspecified acute myocarditis
422.9	Acute myocarditis, unspecified
422.91	Idiopathic myocarditis
422.92	Septic myocarditis
422.99	Other
424.9	Endocarditis, valve unspecified
424.9	Endocarditis, valve unspecified, unspecified cause
424.91	Endocarditis in diseases classified elsewhere
424.99	Other
429	Myocarditis, unspecified
429.89	Other
440.23	Atherosclerosis of the extremities with ulceration
440.24	Atherosclerosis of the extremities with gangrene
443.1	Thromboangiitis obliterans [Buerger's disease]
446	Polyarteritis nodosa
446.1	Acute febrile mucocutaneous lymph node syndrome [MCLS]
446.4	Wegener's granulomatosis
446.5	Giant cell arteritis
446.7	Takayasu's disease
447.6	Arteritis, unspecified
449	Septic arterial embolism
	Phlebitis and thrombophlebitis
451	Of superficial vessels of lower extremities
451.1	Of deep vessels of lower extremities
451.11	Femoral vein (deep) (superficial)
451.19	Other
451.2	Of lower extremities, unspecified
451.8	Of other sites
451.81	Iliac vein
451.82	Of superficial veins of upper extremities
451.83	Of deep veins of upper extremities
451.84	Of upper extremities, unspecified
451.89	Other
451.9	Of unspecified site
454.2	With ulcer and inflammation
455.2	Internal hemorrhoids with other complication
455.5	External hemorrhoids with other complication
455.8	Unspecified hemorrhoids with other complication
459.11	Postphlebitic syndrome with ulcer
459.13	Postphlebitic syndrome with ulcer and inflammation
460	Acute nasopharyngitis [common cold]
	Acute sinusitis
461	Maxillary
461.1	Frontal
461.2	Ethmoidal
461.3	Sphenoidal
461.8	Other acute sinusitis
461.9	Acute sinusitis, unspecified
462	Acute pharyngitis
463	Acute tonsillitis
	Acute laryngitis and tracheitis
464	Acute laryngitis
464	Without mention of obstruction
464.01	With obstruction
464.1	Acute tracheitis
464.1	Without mention of obstruction
464.11	With obstruction
464.2	Acute laryngotracheitis
464.2	Without mention of obstruction
464.21	With obstruction
464.3	Acute epiglottitis
464.3	Without mention of obstruction
464.31	With obstruction
464.4	Croup
464.5	Supraglottitis, unspecified
464.5	Without mention of obstruction
464.51	With obstruction
	Acute upper respiratory infections of multiple or unspecified sites
465	Acute laryngopharyngitis
465.8	Other multiple sites
465.9	Unspecified site
	Acute bronchitis and bronchiolitis
466	Acute bronchitis
466.1	Acute bronchiolitis
466.11	Acute bronchiolitis due to respiratory syncytial virus (RSV)
466.19	Acute bronchiolitis due to other infectious organisms
478.11	Nasal mucositis (ulcerative)
478.19	Other disease of nasal cavity and sinuses
478.21	Cellulitis of pharynx or nasopharynx
478.22	Parapharyngeal abscess
478.24	Retropharyngeal abscess
478.29	Other
478.71	Cellulitis and perichondritis of larynx
478.79	Other
478.9	Other and unspecified diseases of upper respiratory tract
	Viral pneumonia
480	Pneumonia due to adenovirus
480.1	Pneumonia due to respiratory syncytial virus
480.2	Pneumonia due to parainfluenza virus
480.3	Pneumonia due to SARS-associated coronavirus
480.8	Pneumonia due to other virus not elsewhere classified
480.9	Viral pneumonia, unspecified
481	Pneumococcal pneumonia [Streptococcus pneumoniae pneumonia]
	Other bacterial pneumonia
482	Pneumonia due to Klebsiella pneumoniae
482.1	Pneumonia due to Pseudomonas
482.2	Pneumonia due to Hemophilus influenzae [H. influenzae]
482.3	Pneumonia due to Streptococcus
482.3	Streptococcus, unspecified
482.31	Group A
482.32	Group B
482.39	Other Streptococcus
482.4	Pneumonia due to Staphylococcus
482.4	Pneumonia due to Staphylococcus, unspecified
482.41	Methicillin susceptible pneumonia due to Staphylococcus aureus
482.42	Methicillin resistant pneumonia due to Staphylococcus aureus
482.49	Other Staphylococcus pneumonia
482.8	Pneumonia due to other specified bacteria
482.81	Anaerobes
482.82	Escherichia coli [E. coli]
482.83	Other gram-negative bacteria
482.84	Legionnaires' disease
482.89	Other specified bacteria
482.9	Bacterial pneumonia unspecified
	Pneumonia due to other specified organism
483	Mycoplasma pneumoniae
483.1	Chlamydia
483.8	Other specified organism
	Pneumonia in infectious diseases classified elsewhere
484.1	Pneumonia in cytomegalic inclusion disease
484.3	Pneumonia in whooping cough
484.5	Pneumonia in anthrax
484.6	Pneumonia in aspergillosis
484.7	Pneumonia in other systemic mycoses
484.8	Pneumonia in other infectious diseases classified elsewhere
485	Bronchopneumonia, organism unspecified
486	Pneumonia, organism unspecified
	Influenza
487	With pneumonia
487.1	With other respiratory manifestations
488	Influenza due to identified avian influenza virus
490	Bronchitis, not specified as acute or chronic
494	Bronchiectasis without acute exacerbation
494.1	Bronchiectasis with acute exacerbation
	Pneumonitis due to solids and liquids
507	Due to inhalation of food or vomitus
507.1	Due to inhalation of oils and essences
	Empyema
510	With fistula
510.9	Without mention of fistula Abscess: pleura thorax
	Pleurisy
511	Without mention of effusion or current tuberculosis
511.1	With effusion, with mention of a bacterial cause other than tuberculosis
511.8	Other specified forms of effusion, except tuberculous
511.81	Malignant pleural effusion
511.89	Other specified forms of effusion, except tuberculous
511.9	Unspecified pleural effusion
	Abscess of lung and mediastinum
513	Abscess of lung
513.1	Abscess of mediastinum
517.1	Rheumatic pneumonia
519.2	Mediastinitis
519.4	Disorders of diaphragm
522	Pulpitis
522.1	Necrosis of the pulp
522.5	Periapical abscess without sinus
522.7	Periapical abscess with sinus
523	Acute gingivitis
523	Acute gingivitis, plaque induced
523.01	Acute gingivitis, non-plaque induced
523.3	Aggressive and acute periodontitis
523.3	Aggressive periodontitis, unspecified
523.31	Aggressive periodontitis, localized
523.32	Aggressive periodontitis, generalized
523.33	Acute periodontitis
526.4	Inflammatory conditionsAbscess of jaw (acute) (chronic) (suppurative)
526.5	Alveolitis of jaw
527.3	Abscess
528	Stomatitis and mucositis (ulcerative)
528	Stomatitis and mucositis, unspecified
528.01	Mucositis (ulcerative) due to antineoplastic therapy
528.02	Mucositis (ulcerative) due to other drugs
528.09	Other stomatitis and mucositis (ulcerative)
528.1	Cancrum oris
528.3	Cellulitis and abscess
528.5	Diseases of lips Abscess of lip(s) Cellulitis of lip(s)
529	Glossitis Abscess of tongue Ulceration (traumatic) of tongue
530.19	Other esophagitis Abscess of esophagus
530.2	Ulcer of esophagus
530.2	Ulcer of esophagus without bleeding Ulcer of esophagus NOS
530.21	Ulcer of esophagus with bleeding
530.86	Infection of esophagostomy
	Pneumonia in infectious diseases classified elsewhere
484.1	Pneumonia in cytomegalic inclusion disease
484.3	Pneumonia in whooping cough
484.5	Pneumonia in anthrax
484.6	Pneumonia in aspergillosis
484.7	Pneumonia in other systemic mycoses
484.8	Pneumonia in other infectious diseases classified elsewhere
485	Bronchopneumonia, organism unspecified
486	Pneumonia, organism unspecified
	Influenza
487	With pneumonia
487.1	With other respiratory manifestations
488	Influenza due to identified avian influenza virus
490	Bronchitis, not specified as acute or chronic
494	Bronchiectasis without acute exacerbation
494.1	Bronchiectasis with acute exacerbation
	Pneumonitis due to solids and liquids
507	Due to inhalation of food or vomitus
507.1	Due to inhalation of oils and essences
	Empyema
510	With fistula
510.9	Without mention of fistula Abscess: pleura thorax
	Pleurisy
511	Without mention of effusion or current tuberculosis
511.1	With effusion, with mention of a bacterial cause other than tuberculosis
511.8	Other specified forms of effusion, except tuberculous
511.81	Malignant pleural effusion
511.89	Other specified forms of effusion, except tuberculous
511.9	Unspecified pleural effusion
	Abscess of lung and mediastinum
513	Abscess of lung
513.1	Abscess of mediastinum
517.1	Rheumatic pneumonia
519.2	Mediastinitis
519.4	Disorders of diaphragm
522	Pulpitis
522.1	Necrosis of the pulp
522.5	Periapical abscess without sinus
522.7	Periapical abscess with sinus
523	Acute gingivitis
523	Acute gingivitis, plaque induced
523.01	Acute gingivitis, non-plaque induced
523.3	Aggressive and acute periodontitis
523.3	Aggressive periodontitis, unspecified
523.31	Aggressive periodontitis, localized
523.32	Aggressive periodontitis, generalized
523.33	Acute periodontitis
526.4	Inflammatory conditionsAbscess of jaw (acute) (chronic) (suppurative)
526.5	Alveolitis of jaw
527.3	Abscess
528	Stomatitis and mucositis (ulcerative)
528	Stomatitis and mucositis, unspecified
528.01	Mucositis (ulcerative) due to antineoplastic therapy
528.02	Mucositis (ulcerative) due to other drugs
528.09	Other stomatitis and mucositis (ulcerative)
528.1	Cancrum oris
528.3	Cellulitis and abscess
528.5	Diseases of lips Abscess of lip(s) Cellulitis of lip(s)
529	Glossitis Abscess of tongue Ulceration (traumatic) of tongue
530.19	Other esophagitis Abscess of esophagus
530.2	Ulcer of esophagus
530.2	Ulcer of esophagus without bleeding Ulcer of esophagus NOS
530.21	Ulcer of esophagus with bleeding
530.86	Infection of esophagostomy
	Gastric ulcer
531	Acute with hemorrhage
531	Acute with hemorrhage without mention of obstruction
531.01	Acute with hemorrhage with obstruction
531.1	Acute with perforation
531.1	Acute with perforation without mention of obstruction
531.11	Acute with perforation with obstruction
531.2	Acute with hemorrhage and perforation
531.2	Acute with hemorrhage and perforation without mention of obstruction
531.21	Acute with hemorrhage and perforation with obstruction
	Gastritis and duodenitis
535	Acute gastritis
535	Acute gastritis without mention of hemorrhage
535.01	Acute gastritis with hemorrhage
535.6	Duodenitis
536.41	Infection of gastrostomy
538	Gastrointestinal mucositis (ulcerative)
	Acute appendicitis
540	With generalized peritonitis
540.1	With peritoneal abscess
540.9	Without mention of peritonitis
541	Appendicitis, unqualified
	Inguinal hernia
550	Inguinal hernia, with gangrene
550	Inguinal hernia, with gangrene unilateral or unspecified (not specified as recurrent) Unilateral NOS
550.01	Inguinal hernia, with gangrene unilateral or unspecified, recurrent
550.02	Inguinal hernia, with gangrene bilateral (not specified as recurrent) Bilateral NOS
550.03	Inguinal hernia, with gangrene bilateral, recurrent
550.1	Inguinal hernia, with obstruction, without mention of gangrene
550.1	unilateral or unspecified (not specified as recurrent) Unilateral NOS
550.11	unilateral or unspecified, recurrent
550.12	bilateral (not specified as recurrent) Bilateral NOS
550.13	bilateral, recurrent
	Other hernia of abdominal cavity, with gangrene
551	Femoral hernia with gangrene
551	Unilateral or unspecified (not specified as recurrent)
551.1	Umbilical hernia with gangrene
551.2	Ventral hernia with gangrene
551.2	Ventral, unspecified, with gangrene
551.29	Other
551.3	Diaphragmatic hernia with gangrene
551.8	Hernia of other specified sites, with gangrene
551.9	Hernia of unspecified site, with gangrene
552	Femoral hernia with obstruction
552.1	Umbilical hernia with obstruction
552.2	Ventral hernia with obstruction
552.29	Other
552.3	Diaphragmatic hernia with obstruction
552.8	Hernia of other specified sites, with obstruction
552.9	Hernia of unspecified site, with obstruction
557	Acute vascular insufficiency of intestine
562.01	Diverticulitis of small intestine (without mention of hemorrhage)
562.03	Diverticulitis of small intestine with hemorrhage
562.11	Diverticulitis of colon without mention of hemorrhage
562.13	Diverticulitis of colon with hemorrhage
566	Abscess of anal and rectal regions
	Peritonitis and retroperitoneal infection
567	Peritonitis in infectious diseases classified elsewhere
567.1	Pneumococcal peritonitis
567.2	Other suppurative peritonitis
567.21	Peritonitis (acute) generalized
567.22	Peritoneal abscess
567.23	Spontaneous bacterial peritonitis
567.29	Other suppurative peritonitis
567.3	Retroperitoneal infections
567.31	Psoas muscle abscess
567.38	Other retroperitoneal abscess
567.39	Other retroperitoneal infections
567.8	Other specified peritonitis
567.81	Choleperitonitis
567.82	Sclerosing mesenteritis
567.89	Other specified peritonitis
567.9	Unspecified peritonitis
569.41	Ulcer of anus and rectum
569.5	Abscess of intestine
569.83	Perforation of intestine
570	Acute and subacute necrosis of liver
572	Abscess of liver
572.1	Portal pyemia
573.1	Hepatitis in viral diseases classified elsewhere
573.2	Hepatitis in other infectious diseases classified elsewhere
574	Calculus of gallbladder with acute cholecystitis
574	Calculus of gallbladder with acute cholecystitis without mention of obstruction
574.01	Calculus of gallbladder with acute cholecystitis with obstruction
574.1	Calculus of gallbladder with other cholecystitis
574.1	Calculus of gallbladder with other cholecystitis without mention of obstruction
574.11	Calculus of gallbladder with other cholecystitis with obstruction
574.3	Calculus of bile duct with acute cholecystitis
574.3	Calculus of bile duct with acute cholecystitis without mention of obstruction
574.31	Calculus of bile duct with acute cholecystitis with obstruction
574.6	Calculus of gallbladder and bile duct with acute cholecystitis
574.6	Calculus of gallbladder and bile duct with acute cholecystitis without mention of obstruction
574.61	Calculus of gallbladder and bile duct with acute cholecystitis with obstruction
574.7	Calculus of gallbladder and bile duct with other cholecystitis
574.7	Calculus of gallbladder and bile duct with other cholecystitis without mention of obstruction
574.71	Calculus of gallbladder and bile duct with other cholecystitis with obstruction
574.8	Calculus of gallbladder and bile duct with acute and chronic cholecystitis
574.8	Calculus of gallbladder and bile duct with acute and chronic cholecystitis without mention of obstruction
574.81	Calculus of gallbladder and bile duct with acute and chronic cholecystitis with obstruction
575	Acute cholecystitis
575.1	Other cholecystitis
575.1	Cholecystitis, unspecified
575.12	Acute and chronic cholecystitis
575.4	Perforation of gallbladder
576.1	Cholangitis
576.3	Perforation of bile duct
577	Acute pancreatitis
608.81	Disorders of male genital organs in diseases classified elsewhere
611	Inflammatory disease of breast
614	Acute salpingitis and oophoritis
614.2	Salpingitis and oophoritis not specified as acute, subacute, or chronic
614.3	Acute parametritis and pelvic cellulitis
614.5	Acute or unspecified pelvic peritonitis, female
614.9	Unspecified inflammatory disease of female pelvic organs and tissues
615	Acute
615.9	Unspecified inflammatory disease of uterus
616	Cervicitis and endocervicitis
616.1	Vaginitis and vulvovaginitis
616.1	Vaginitis and vulvovaginitis, unspecified
616.11	Vaginitis and vulvovaginitis in diseases classified elsewhere
[truncated: 274 more rows]
