# Supplementary material for: Disparities in Urine Testing Among Febrile Children in US Emergency Departments
Source: J Racial Ethn Health Disparities. 2025 Feb 17;13(2):770–8. doi: 10.1007/s40615-025-02290-3 (PMC12965914; doi:10.1007/s40615-025-02290-3)
Supplement: Supplementary file 2 — Supplementary file2 (XLSX 11 KB) [file 40615_2025_2290_MOESM2_ESM.xlsx]

## Sheet: Supp Table 2
Supplementary Table 2 - Factors associated with urine testing stratified by sex (2017 - 2021)
	Characteristic	Any urine testing rate	Univariate p-value	Adjusted Odds Ratio (95% CI)	Adjusted Odds Ratio (95% CI)	Adjusted Odds Ratio (95% CI)
				All	Females	Males
	Age		<0.001
	2-12 months	0.29		1.72 (1.10, 2.67)	1.99 (1.13, 3.51)	1.39 (0.66, 2.94)
	13-24 months	0.19		1.00 (ref)	1.00 (ref)	1.00 (ref)
	Sex		<0.001
	Female	0.32		2.33 (1.44, 3.75)	-	-
	Male	0.16		1.00 (ref)	-	-
	Race/Ethnicity		0.363
	White	0.22		1.00 (ref)	1.00 (ref)	1.00 (ref)
	Black	0.21		0.92 (0.47, 1.82)	1.13 (0.44, 2.89)	0.63 (0.22, 1.84)
	Hispanic	0.28		1.42 (0.81, 2.51)	1.28 (0.65, 2.53)	1.70 (0.76, 3.81)
	Other	0.21		0.95 (0.39, 2.30)	0.67 (0.21, 2.15)	1.66 (0.40, 7.00)
	Temperature (C°)		<0.001
	38.0-38.9	0.19		1.00 (ref)	1.00 (ref)	1.00 (ref)
	≥39.0	0.29		1.64 (1.05, 2.59)	1.71 (0.94, 3.09)	1.39 (0.66, 2.91)
	Season		0.001
	Winter	0.18		1.00 (ref)	1.00 (ref)	1.00 (ref)
	Spring	0.3		1.99 (1.02, 3.89)	2.09 (1.00, 4.37)	1.68 (0.55, 5.16)
	Summer	0.24		1.31 (0.55, 3.12)	1.18 (0.48, 2.88)	1.38 (0.43, 4.46)
	Fall	0.21		1.24 (0.55, 2.82)	1.03 (0.43, 2.47)	1.69 (0.50, 5.68)
	Metropolitan Statistical Area (MSA)		0.127
	MSA	0.23		0.70 (0.36, 1.37)	0.65 (0.26, 1.66)	0.79 (0.29, 2.14)
	non-MSA	0.27		1.00 (ref)	1.00 (ref)	1.00 (ref)
	Region		0.215
	Midwest	0.27		-	-	-
	Northeast	0.24		-	-	-
	South	0.18		-	-	-
	West	0.31
	Insurance		0.414
	Private	0.19		-	-	-
	Non-private	0.25		-	-	-
	Other	0.26		-	-	-
